# Supplementary material for: Diverse LEF/TCF Expression in Human Colorectal Cancer Correlates with Altered Wnt-Regulated Transcriptome in a Meta-Analysis of Patient Biopsies
Source: Genes (Basel). 2020 May 11;11(5):538. doi: 10.3390/genes11050538 (PMC7288467; doi:10.3390/genes11050538)
Supplement: Supplementary file 1 [file genes-11-00538-s001.zip]

Archive with 7 entries (6 files):
- Supplementary/
- Supplementary/Supplementary Figures.docx
- Supplementary/Table S1.pdf
- Supplementary/Table S1.xlsx
- Supplementary/Table S2.docx
- Supplementary/Table S3.docx
- Supplementary/Table S4.docx
