# Supplementary material for: Diverse LEF/TCF Expression in Human Colorectal Cancer Correlates with Altered Wnt-Regulated Transcriptome in a Meta-Analysis of Patient Biopsies
Source: Genes (Basel). 2020 May 11;11(5):538. doi: 10.3390/genes11050538 (PMC7288467; doi:10.3390/genes11050538)
Supplement: Supplementary file 1 [file genes-11-00538-s001.zip › Supplementary/Table S1.xlsx]

## Sheet: A) Corr Plot
ALL (R)	TCF7	LEF1	TCF7L1	TCF7L2	AXIN2	DKK1	FZD7	LGR5
TCF7	1	0.367278	-0.109818	0.00896004	0.300699	-0.00374183	-0.0459769	0.244472
LEF1	0.367278	1	-0.0529703	-0.0196326	0.247595	-0.00523048	0.00363254	0.248697
TCF7L1	-0.109818	-0.0529703	1	-0.0623309	-0.198907	0.00416362	0.405721	-0.145442
TCF7L2	0.00896004	-0.0196326	-0.0623309	1	0.0982047	0.109858	-0.119509	0.150288
AXIN2	0.300699	0.247595	-0.198907	0.0982047	1	-0.0509352	-0.0441616	0.309389
DKK1	-0.00374183	-0.00523048	0.00416362	0.109858	-0.0509352	1	0.0599585	-0.0238869
FZD7	-0.0459769	0.00363254	0.405721	-0.119509	-0.0441616	0.0599585	1	-0.0545372
LGR5	0.244472	0.248697	-0.145442	0.150288	0.309389	-0.0238869	-0.0545372	1
DIFF NvT (T)	TCF7	LEF1	TCF7L1	TCF7L2	AXIN2	DKK1	FZD7	LGR5
TCF7	0	-0.291015	0.0265455	-0.192882	0.263914	-0.0309798	0.127093	-0.336113
LEF1	-0.291015	0	0.313268	-0.277728	0.0648459	0.161835	0.169878	-0.0537629
TCF7L1	0.0265455	0.313268	0	0.206375	0.304602	-0.12058	-0.430105	0.167969
TCF7L2	-0.192882	-0.277728	0.206375	0	-0.20868	0.165063	0.236272	-0.0200408
AXIN2	0.263914	0.0648459	0.304602	-0.20868	0	0.138379	0.256904	0.0143081
DKK1	-0.0309798	0.161835	-0.12058	0.165063	0.138379	0	-0.160196	0.049419
FZD7	0.127093	0.169878	-0.430105	0.236272	0.256904	-0.160196	0	0.215824
LGR5	-0.336113	-0.0537629	0.167969	-0.0200408	0.0143081	0.049419	0.215824	0
Tumor (P)	TCF7	LEF1	TCF7L1	TCF7L2	AXIN2	DKK1	FZD7	LGR5
TCF7	1	0.22177	-0.096545	-0.0874809	0.432656	-0.0192317	0.0175698	0.0764153
LEF1	0.22177	1	0.103664	-0.158497	0.280018	0.0756871	0.0885718	0.221816
TCF7L1	-0.096545	0.103664	1	0.0408566	-0.0466057	-0.0561265	0.190668	-0.0614575
TCF7L2	-0.0874809	-0.158497	0.0408566	1	-0.00613524	0.19239	-0.00137328	0.140267
AXIN2	0.432656	0.280018	-0.0466057	-0.00613523	1	0.0182542	0.0842906	0.316543
DKK1	-0.0192317	0.0756871	-0.0561265	0.19239	0.0182541	1	-0.0201397	0.000822573
FZD7	0.0175698	0.0885718	0.190668	-0.00137328	0.0842906	-0.0201397	1	0.0533746
LGR5	0.0764153	0.221816	-0.0614575	0.140267	0.316543	0.000822573	0.0533746	1
Normal (N)	TCF7	LEF1	TCF7L1	TCF7L2	AXIN2	DKK1	FZD7	LGR5
TCF7	1	0.512785	-0.123091	0.105401	0.168741	0.0117481	-0.109524	0.412528
LEF1	0.512785	1	-0.209604	0.119232	0.215172	-0.0861481	-0.0813067	0.275579
TCF7L1	-0.123091	-0.209604	1	-0.123091	-0.351208	0.0644538	0.620774	-0.229426
TCF7L2	0.105401	0.119232	-0.165518	1	0.202545	0.0273264	-0.237645	0.160308
AXIN2	0.168741	0.215172	-0.351208	0.202545	1	-0.120125	-0.172614	0.302235
DKK1	0.0117481	-0.0861481	0.0644538	0.0273264	-0.120124	1	0.140057	-0.0485964
FZD7	-0.109524	-0.0813067	0.620774	-0.237645	-0.172614	0.140057	1	-0.162449
LGR5	0.412528	0.275579	-0.229426	0.160308	0.302235	-0.0485964	-0.162449	1

## Sheet: B) corr_TCF7
Gene.Name	GSE10950_t	GSE10950_n	GSE20842..mutated._t	GSE20842..mutated._n	GSE20842..wild.type._t	GSE20842..wild.type._n	GSE25070_t	GSE25070_n	GSE44076_t	GSE44076_n	GSE50760_t	GSE50760_n	META NORMAL	sd normal	META TUMOR	sd tumor	META ALL	sd all	mean.diff	SED	p	p.adj
A1BG	-0.14932	0.250583	0.234743	0.173312	-0.161636	0.00219134	0.282744	0.278863	-0.249372	0.247619	-0.260536	0.118584	0.178525	0.10464	-0.0505629	0.244212	0.0639812	0.215404	-0.229088	0.0942327	0.059301	0.444733
A1CF	NA	NA	0.218938	-0.239026	0.0962312	-0.198253	NA	NA	0.195973	0.190823	-0.102107	0.26308	0.00415591	0.259482	0.102259	0.146285	0.0532074	0.201933	0.0981029	0.180588	0.624728	0.87485
A2BP1	0.310729	-0.0295044	-0.33226	0.170721	-0.0873615	0.102512	0.220236	-0.089013	-0.0329733	0.242498	NA	NA	0.0794426	0.137566	0.015674	0.25639	0.0475583	0.196867	-0.0637686	0.166731	0.721571	0.914222
A2LD1	NA	NA	-0.0713781	0.20986	-0.0392002	-0.470547	NA	NA	-0.11024	0.147757	0.249892	-0.128559	-0.0603721	0.310503	0.00726842	0.164336	-0.0265519	0.23281	0.0676406	0.195073	0.751679	0.924458
A2M	-0.204371	-0.338641	0.0620312	0.0959794	-0.0525315	0.464629	-0.649525	-0.565239	-0.198153	-0.113743	-0.526806	-0.322841	-0.129976	0.367442	-0.261559	0.274433	-0.195768	0.316741	-0.131583	0.0891782	0.200096	0.636651
A2ML1	0.0773595	0.347218	-0.248037	-0.131584	-0.216803	-0.163007	-0.106861	-0.249174	0.105351	0.0772825	0.254745	-0.223589	-0.0571421	0.229306	-0.0223741	0.199459	-0.0397581	0.205704	0.034768	0.105178	0.754376	0.925016
A3GALT2	NA	NA	0.215945	-0.345054	0.165289	-0.279636	0.109621	-0.06867	0.0159985	0.000530015	NA	NA	-0.173208	0.165299	0.126713	0.0856353	-0.0232471	0.20138	0.299921	0.124129	0.0944892	0.511753
A4GALT	-0.33688	0.0328229	0.232918	0.107915	0.219727	0.200429	-0.261952	-0.0497401	-0.0735432	0.0708134	-0.209442	-0.425246	-0.0105009	0.219342	-0.0715288	0.246258	-0.0410149	0.224609	-0.0610279	0.0899585	0.527639	0.835459
A4GNT	0.300945	0.159748	-0.26774	-0.0119124	0.0489692	0.197536	0.18095	0.0711814	-0.0585611	-0.0803458	0.31138	-0.311341	0.00414451	0.186029	0.0859904	0.225129	0.0450675	0.201482	0.0818459	0.124842	0.541047	0.840871
AAA1	0.268989	0.465329	NA	NA	NA	NA	0.39785	0.399399	-0.168064	0.135808	NA	NA	0.333512	0.174362	0.166258	0.296614	0.249885	0.236103	-0.167254	0.0884762	0.199275	0.635685
AAAS	0.246384	0.592832	0.23035	0.21333	0.103942	-0.0459656	0.320229	0.33565	0.0696547	0.168187	0.433714	-0.139753	0.18738	0.264153	0.234046	0.135213	0.210713	0.201546	0.0466655	0.124971	0.724151	0.914222
AACS	-0.315438	0.469728	0.0448434	0.326282	0.255106	0.180588	0.392569	0.192546	-0.0196932	0.20231	-0.0983215	0.0102742	0.230288	0.15468	0.0431776	0.252812	0.136733	0.222431	-0.187111	0.140508	0.240445	0.67136
AADAC	-0.121132	-0.0343677	-0.212949	0.0780639	-0.00829793	-0.224241	0.12672	0.557404	0.112625	0.00747914	0.277708	-0.0823827	0.0503258	0.268293	0.0291123	0.17937	0.0397191	0.217866	-0.0212135	0.124145	0.87102	0.966331
AADACL1	-0.433478	-0.270549	-0.236189	-0.319272	-0.0545334	-0.50724	-0.26379	-0.509352	NA	NA	NA	NA	-0.401603	0.124796	-0.246997	0.155152	-0.3243	0.154339	0.154606	0.13009	0.320161	0.726233
AADACL2	-0.184131	-0.567725	0.166669	-0.333698	-0.0805686	-0.0795535	0.122842	0.253173	0.0126379	-0.1361	-0.381862	-0.10126	-0.160861	0.274813	-0.0574022	0.204682	-0.109131	0.237256	0.103458	0.122629	0.437344	0.7902
AADACL4	0.171565	0.711839	NA	NA	NA	NA	NA	NA	0.0549163	-0.0539268	NA	NA	0.328956	0.541478	0.113241	0.082483	0.221098	0.33987	-0.215715	0.324559	0.626559	0.875409
AADAT	-0.0809493	0.486637	-0.434167	0.0713282	-0.20546	-0.035452	0.359272	0.125509	-0.154392	-0.208903	0.322109	-0.632479	-0.0322267	0.373189	-0.0322645	0.31231	-0.0322456	0.328085	-3.78031e-05	0.22916	0.999875	0.999917
AAK1	-0.0101476	-0.235797	0.0223366	-0.342918	-0.222653	-0.0535403	0.310783	0.412136	0.106037	0.00421052	-0.419298	0.302704	0.0144659	0.2954	-0.0354904	0.255445	-0.0105123	0.264584	-0.0499563	0.157044	0.763263	0.928814
AAMP	0.196529	0.0469645	0.14961	0.141671	0.329447	-0.364785	-0.0421009	-0.169686	0.348447	0.405727	0.241841	0.392343	0.0753724	0.306137	0.203962	0.142558	0.139667	0.237376	0.12859	0.122119	0.340549	0.738602
AANAT	0.103708	-0.113643	0.165639	0.112754	0.145111	-0.0194037	0.0472142	0.34999	-0.0937631	0.172198	-0.149381	0.377396	0.146549	0.195816	0.0364213	0.130096	0.091485	0.168611	-0.110127	0.121688	0.406958	0.776561
AARS	0.193522	0.175202	0.322482	0.279771	0.430575	0.0894009	-0.0664579	0.0353126	0.381105	-0.0217235	0.667373	-0.27778	0.0466971	0.191184	0.321433	0.245752	0.184065	0.254266	0.274736	0.156165	0.138854	0.576539
AARS2	0.367787	0.393808	-0.283774	0.148696	0.0241657	0.341932	NA	NA	-0.309204	0.188291	0.0923643	0.242795	0.263105	0.102951	-0.0217322	0.282026	0.120686	0.250196	-0.284837	0.0875082	0.0312287	0.379153
AARSD1	-0.11376	-0.0400706	0.0676805	-0.124856	-0.00762408	0.0166843	0.207199	-0.0356977	-0.0768314	-0.415036	0.0640905	-0.402659	-0.166939	0.192834	0.023459	0.115948	-0.0717401	0.181383	0.190398	0.0850135	0.0752503	0.47669
AASDH	-0.0484505	-0.459701	-0.24887	-0.233924	-0.342256	-0.31961	0.142059	0.250242	-0.155501	0.0686712	-0.525562	0.268016	-0.071051	0.308894	-0.19643	0.23259	-0.133741	0.26879	-0.125379	0.159924	0.468539	0.808637
AASDHPPT	-0.0342539	-0.592118	-0.143666	-0.0833769	-0.164669	-0.0174126	0.137026	-0.0500426	0.00746465	-0.186697	0.356336	-0.334516	-0.210694	0.21944	0.0263729	0.195225	-0.0921605	0.233537	0.237067	0.135314	0.140166	0.577534
AASS	0.283613	-0.387845	0.0865516	0.0874757	-0.109925	0.137379	-0.233553	-0.0612631	0.0434612	-0.237565	-0.335962	-0.59488	-0.176117	0.284577	-0.0443024	0.226954	-0.110209	0.254877	0.131814	0.139459	0.387966	0.766271
AATF	0.484814	0.557938	0.288269	0.315975	0.236291	0.222898	0.513636	0.341957	0.303228	0.276201	0.568134	0.520492	0.372577	0.135699	0.399062	0.139298	0.385819	0.131838	0.0264855	0.0339408	0.470499	0.809469
AATK	NA	NA	0.274891	0.167868	-0.0843486	-0.190514	0.362616	0.307266	0.234244	-0.100429	-0.082293	-0.299896	-0.0231412	0.253098	0.141022	0.209986	0.0589404	0.235699	0.164163	0.0501988	0.0307817	0.378494
ABAT	0.367629	0.028969	0.163549	-0.278573	0.343186	-0.456574	-0.0544105	-0.445505	0.563862	0.12338	0.212493	0.336626	-0.115279	0.326858	0.266051	0.210252	0.0753859	0.32911	0.381331	0.121063	0.0253831	0.352855
ABCA1	-0.46468	-0.206024	0.104518	-0.329162	-0.158602	0.29167	-0.409231	-0.151537	-0.20719	-0.170044	-0.475218	0.078227	-0.081145	0.225547	-0.2684	0.226275	-0.174773	0.236557	-0.187255	0.143924	0.249962	0.678901
ABCA10	0.0447145	0.448162	-0.432059	0.0863597	-0.349461	-0.195729	-0.00908559	0.184471	-0.243736	-0.074474	-0.720646	0.165522	0.102385	0.223917	-0.285045	0.283588	-0.09133	0.316675	-0.387431	0.116326	0.0207663	0.3357
ABCA11P	NA	NA	-0.20311	-0.0858917	-0.212235	0.339654	NA	NA	0.0517665	0.206982	-0.0559246	-0.232636	0.0570271	0.262485	-0.104876	0.126635	-0.0239244	0.209499	-0.161903	0.149664	0.358549	0.751422
ABCA12	0.221943	0.346667	-0.17711	0.299216	-0.0942102	-0.124645	-0.292283	-0.475631	-0.154082	0.181266	0.279888	-0.22341	0.000577183	0.326875	-0.0359758	0.232054	-0.0176993	0.270939	-0.0365529	0.145457	0.811586	0.946892
ABCA13	0.297124	0.162812	-0.171217	0.0906524	-0.164221	-0.0847321	-0.0815691	0.105396	-0.0565299	0.0540211	0.335121	0.0970124	0.0708604	0.0839239	0.0264513	0.229139	0.0486558	0.166148	-0.0444091	0.0785227	0.59613	0.863274
ABCA2	-0.347885	0.496005	0.114	0.00776536	0.395655	0.0758107	-0.0747849	0.102958	0.0719256	0.0462753	0.241232	0.118203	0.14117	0.178308	0.0666903	0.258006	0.10393	0.214994	-0.0744793	0.167316	0.674828	0.897033
ABCA3	-0.412448	-0.0388635	0.0154298	0.071649	0.0167263	0.132083	-0.32277	-0.590973	-0.142726	-0.238686	-0.378156	-0.566451	-0.205207	0.315759	-0.203991	0.194171	-0.204599	0.249915	0.00121626	0.0953276	0.990314	0.997914
ABCA4	-0.572263	0.00578823	-0.0644301	-0.00360657	-0.057906	0.0569883	0.359218	0.550346	-0.0723519	0.117883	-0.280873	-0.598396	0.0215005	0.367526	-0.114768	0.306307	-0.0466336	0.330317	-0.136268	0.117355	0.297994	0.710752
ABCA5	-0.273631	-0.0714163	0.202694	-0.240227	0.0774824	-0.00095738	0.133393	0.232283	-0.12335	0.0930734	-0.714658	0.282374	0.0491881	0.195267	-0.116345	0.341904	-0.0335784	0.279177	-0.165533	0.194037	0.43256	0.788998
ABCA6	-0.10503	-0.453328	-0.135102	-0.157314	-0.259529	0.0962096	0.0308786	0.208109	-0.213723	-0.26976	-0.647516	-0.457621	-0.172284	0.278179	-0.22167	0.231396	-0.196977	0.245311	-0.0493861	0.100719	0.644656	0.883818
ABCA7	-0.239043	0.249507	0.210266	0.369176	0.212259	0.379958	-0.0900436	0.360409	-0.103752	0.157626	0.322176	0.614755	0.355239	0.15389	0.0519771	0.224885	0.203608	0.242558	-0.303262	0.0568859	0.00311192	0.191738
ABCA8	0.13668	-0.478289	0.0555734	-0.0448551	-0.132596	0.189701	-0.392922	-0.376001	-0.240171	-0.189943	-0.739853	-0.197397	-0.182797	0.237777	-0.218881	0.319797	-0.200839	0.269333	-0.0360839	0.16139	0.83193	0.952203
ABCA9	-0.210632	-0.597251	-0.222548	-0.000722179	-0.0268974	-0.0718768	-0.0943766	0.215021	-0.10149	-0.28344	-0.561908	-0.419034	-0.192884	0.296922	-0.202975	0.190982	-0.19793	0.238077	-0.0100915	0.10791	0.929124	0.984164
ABCB1	0.305854	-0.0274235	0.409259	-0.325742	-0.0449285	-0.087407	0.249869	0.240427	0.282451	0.257131	-0.37527	0.500802	0.0929645	0.29576	0.137872	0.293954	0.115418	0.282113	0.0449078	0.216736	0.844028	0.9571
ABCB10	-0.155306	-0.538586	-0.348994	-0.149587	-0.0574858	-0.258477	0.11281	-0.135614	0.0225723	-0.0105057	0.312646	0.08435	-0.16807	0.216976	-0.0189595	0.227177	-0.0935148	0.225659	0.149111	0.0833843	0.133769	0.569526
ABCB11	0.052759	0.0596394	-0.064291	-0.249277	-0.212657	-0.0445961	0.688621	0.0624896	-0.14168	0.0586513	-0.485847	0.486146	0.0621755	0.240072	-0.0271826	0.394468	0.0174964	0.314809	-0.0893581	0.215372	0.695415	0.90444
ABCB4	0.206684	-0.118571	0.0822836	0.411078	0.107324	0.307071	-0.254993	0.113995	-0.0933507	0.475968	0.234279	0.114537	0.217346	0.222063	0.0470377	0.187806	0.132192	0.215307	-0.170309	0.135939	0.265666	0.690572
ABCB5	-0.0166946	-0.251322	0.127632	-0.048905	0.0526995	0.188872	-0.289665	-0.429701	0.104911	0.109707	-0.519444	-0.208164	-0.106586	0.233699	-0.0900935	0.25899	-0.0983395	0.235347	0.016492	0.0855677	0.854749	0.960217
ABCB6	-0.186098	0.142344	-0.0394552	0.253971	0.337689	-0.364679	0.134511	0.227588	NA	NA	0.609352	0.0557008	0.062985	0.251405	0.1712	0.31348	0.117092	0.273896	0.108215	0.217248	0.644545	0.883818
ABCB7	0.285815	0.529992	-0.0806632	-0.131187	-0.208964	-0.2776	-0.509129	-0.583723	0.0489845	-0.0173397	0.0482246	-0.119813	-0.099945	0.366229	-0.0692887	0.270922	-0.0846169	0.307546	0.0306562	0.0575752	0.617214	0.873368
ABCB8	0.302832	0.67068	0.194588	0.0742315	0.107423	-0.242924	0.236374	0.158482	0.194789	0.149234	0.618202	0.0973132	0.151169	0.294645	0.275701	0.179462	0.213435	0.241517	0.124532	0.123688	0.360229	0.75167
ABCB9	0.183456	-0.325412	0.180137	-0.161075	0.301474	-0.106576	0.31459	0.0859154	0.161058	0.0758736	0.152965	0.475158	0.00731409	0.276329	0.215613	0.0726115	0.111464	0.221219	0.208299	0.121779	0.147867	0.583495
ABCC1	0.140077	-0.337262	0.12456	0.250195	0.225101	0.214822	0.201217	0.131323	0.253085	-0.108846	0.714332	0.168387	0.0531032	0.229355	0.276395	0.220114	0.164749	0.243991	0.223292	0.112327	0.103531	0.526436
ABCC10	0.257614	0.595153	0.315809	0.168883	0.384569	0.199226	0.335307	0.324098	0.128136	0.206072	0.570054	0.385009	0.313073	0.161286	0.331915	0.146151	0.322494	0.147072	0.0188412	0.0833033	0.830019	0.951697
ABCC11	0.222734	0.735953	-0.154571	0.0536423	0.0938059	0.0724948	0.139666	-0.00358539	0.0603479	-0.0392325	0.0551846	0.447443	0.211119	0.311156	0.0695278	0.126088	0.140324	0.238122	-0.141591	0.111238	0.259037	0.686634
ABCC12	0.24316	0.129377	-0.036313	-0.038201	0.0942233	0.114525	-0.40339	-0.343793	0.159696	0.121416	NA	NA	-0.0033353	0.202604	0.0114753	0.253422	0.00407002	0.216444	0.0148106	0.0293962	0.640865	0.882076
ABCC13	0.154387	0.00142049	-0.0257012	-0.294641	-0.265955	-0.44871	0.112059	0.350651	-0.165611	0.13773	-0.672917	-0.183452	-0.0728336	0.293907	-0.143956	0.304529	-0.108395	0.287745	-0.0711226	0.127449	0.600874	0.866184
ABCC2	-0.0254384	0.0341795	0.32697	-0.0716032	0.0400442	0.165834	0.401103	0.580765	0.416453	0.111166	0.480157	0.123882	0.15737	0.223694	0.273215	0.212673	0.215293	0.216712	0.115844	0.108032	0.332586	0.733847
ABCC3	-0.118298	0.184644	0.0634781	0.268537	0.217922	-0.0367724	0.462225	0.253093	0.128382	0.265361	-0.219217	0.316517	0.208563	0.127453	0.089082	0.243347	0.148823	0.195434	-0.119481	0.12417	0.380123	0.761468
ABCC4	0.375659	-0.544685	-0.249057	-0.0602485	0.0722018	0.0643738	-0.266113	-0.537558	-0.00815051	-0.154153	-0.0659924	-0.313279	-0.257592	0.251877	-0.0235753	0.236755	-0.140584	0.263157	0.234016	0.153873	0.188781	0.624734
ABCC5	0.306241	-0.0644152	-0.0432471	-0.277854	0.364834	0.112371	-0.222518	-0.0229813	-0.0192164	-0.0487822	0.197598	0.357305	0.00927397	0.211678	0.0972817	0.228431	0.0532778	0.214937	0.0880077	0.095897	0.400861	0.772777
ABCC6	0.208216	0.296512	0.215604	-0.210383	0.232848	-0.320652	0.312652	0.287764	NA	NA	0.0404084	0.356406	0.0819293	0.320651	0.201946	0.0994119	0.141937	0.232573	0.120016	0.161876	0.499613	0.822391
ABCC8	-0.310956	0.052004	-0.145095	-0.0711559	-0.179907	-0.333326	0.35686	0.607354	0.129978	0.00838345	-0.628751	-0.631917	-0.0614428	0.41581	-0.129645	0.343172	-0.0955439	0.365225	-0.0682022	0.0837411	0.452422	0.798659
ABCC9	-0.44048	-0.565604	0.0969306	-0.0651728	-0.194935	0.0456881	-0.344379	-0.0572874	-0.173406	-0.415476	-0.203044	-0.578142	-0.272666	0.279397	-0.209886	0.182756	-0.241276	0.227464	0.06278	0.109225	0.590335	0.860616
ABCD1	0.111985	0.206307	0.326557	-0.212313	0.211751	0.234549	-0.0613622	0.30398	0.17515	-0.192174	0.114952	-0.161959	0.0297316	0.242039	0.146505	0.128757	0.0881184	0.194636	0.116774	0.136999	0.43293	0.789306
ABCD2	0.146484	0.138466	0.145937	0.201403	-0.0745653	0.187874	0.126507	0.198787	-0.125292	-0.0783648	-0.418076	0.00553895	0.108951	0.117898	-0.0331677	0.222802	0.0378916	0.185447	-0.142119	0.0677508	0.0900196	0.505159
ABCD3	-0.13915	-0.463636	-0.240207	-0.126214	-0.0352303	-0.433806	NA	NA	-0.136615	0.0945975	-0.528006	0.00598834	-0.184614	0.253796	-0.215842	0.188957	-0.200228	0.211583	-0.0312277	0.174769	0.866874	0.96512
ABCD4	0.10531	0.487147	-0.477971	-0.020958	-0.255662	-0.415222	0.604193	0.505091	-0.331062	0.0428894	-0.815657	0.121734	0.120114	0.345072	-0.195142	0.493229	-0.037514	0.437961	-0.315255	0.164537	0.113507	0.541443
ABCE1	-0.0286561	-0.60946	-0.358436	0.131587	-0.167506	0.115636	0.462439	0.155379	-0.095583	0.0462268	0.254949	-0.33577	-0.0827334	0.316253	0.0112013	0.29819	-0.0357661	0.297129	0.0939346	0.188682	0.639712	0.881324
ABCF1	0.328104	0.433069	-0.0199087	0.172176	0.167425	0.508328	0.215954	0.458861	0.0547397	0.31026	0.392529	0.206086	0.34813	0.139793	0.189807	0.157246	0.268969	0.164189	-0.158323	0.075892	0.0913443	0.507907
ABCF2	0.521308	-0.36464	0.018585	0.26816	0.158706	-0.0591081	0.15181	0.0844873	0.443947	0.134381	0.700336	0.214318	0.0462665	0.230933	0.332449	0.26259	0.189358	0.279141	0.286182	0.157036	0.128014	0.561788
ABCF3	-0.0549541	0.312401	0.300773	0.361322	0.171331	0.293288	0.431286	0.295004	0.187347	0.319133	0.417843	0.403758	0.330818	0.0433997	0.242271	0.18241	0.286544	0.134606	-0.0885468	0.0689409	0.255294	0.684759
ABCG1	0.0414237	0.384199	0.364689	-0.292223	0.285658	-0.0188124	-0.316596	-0.0480779	0.11729	0.139116	-0.0183321	0.363144	0.087891	0.260977	0.0790221	0.242146	0.0834565	0.240067	-0.00886883	0.169249	0.960238	0.993274
ABCG2	0.399597	-0.298429	0.194075	-0.564933	-0.135731	-0.441597	0.0358713	0.213127	0.0665632	-0.0778618	-0.696538	0.049578	-0.186686	0.29935	-0.0226938	0.375116	-0.10469	0.334704	0.163992	0.231264	0.509941	0.826775
ABCG4	-0.433925	-0.166436	-0.123108	-0.216697	-0.127894	0.165896	-0.455449	-0.604939	-0.102228	-0.0996	-0.152165	-0.472581	-0.232393	0.274716	-0.232461	0.165295	-0.232427	0.216156	-6.87754e-05	0.0985972	0.99947	0.999801
ABCG5	-0.0484835	-0.157518	-0.00956172	0.222345	-0.0300661	-0.153244	-0.173356	0.326305	-0.187301	-0.0188065	-0.10008	-0.247868	-0.00479785	0.230591	-0.0914746	0.0752199	-0.0481362	0.169676	-0.0866768	0.105776	0.449817	0.796695
ABCG8	0.0311826	0.56287	0.31344	0.274805	-0.361414	-0.241333	0.198235	0.519319	-0.171445	0.0977481	-0.485857	-0.0338824	0.196588	0.315942	-0.0793097	0.315228	0.058639	0.333616	-0.275897	0.0859705	0.0237496	0.346104
ABHD1	0.0636663	-0.33782	0.114112	0.0547632	-0.0219925	0.228681	0.0843723	-0.219263	0.0936303	0.206542	0.561754	-0.116654	-0.0306251	0.231574	0.149257	0.207531	0.0593161	0.229733	0.179882	0.141255	0.258843	0.686634
ABHD10	-0.274597	0.174598	-0.351062	0.0302517	-0.129818	-0.381495	0.640194	0.00909724	-0.229512	0.0883489	-0.0134561	-0.323869	-0.0671781	0.22919	-0.0597085	0.36244	-0.0634433	0.28914	0.00746962	0.183108	0.969039	0.994578
ABHD11	-0.206338	-0.247356	0.0990245	0.0188736	0.186516	0.0230045	0.253385	0.293153	0.292581	0.290447	0.369579	0.339514	0.119606	0.228825	0.165791	0.204277	0.142699	0.208206	0.0461853	0.0285973	0.167227	0.604569
ABHD12	0.181575	0.293799	-0.357323	-0.31351	-0.0460562	-0.1677	0.440012	0.195353	0.352368	0.193936	0.540273	0.678755	0.146772	0.352125	0.185141	0.336682	0.165957	0.329069	0.0383693	0.06445	0.57754	0.856046
ABHD12B	NA	NA	0.18201	-0.300233	-0.238742	0.241578	NA	NA	-0.282865	0.253114	0.280662	0.534604	0.182266	0.349039	-0.0147338	0.287541	0.0837659	0.314221	-0.197	0.234483	0.462508	0.804692
ABHD13	0.422827	0.574127	-0.0401628	-0.33225	-0.0396473	-0.545381	-0.138806	-0.307766	0.124134	-0.0209956	0.360012	0.46942	-0.0271408	0.457941	0.114726	0.231206	0.0437927	0.353709	0.141867	0.100796	0.218312	0.652672
ABHD14A	0.0599731	0.541461	-0.0535083	0.201761	-0.186129	-0.109304	0.154996	-0.149495	-0.330341	-0.0699001	-0.382446	-0.643313	-0.0381317	0.394512	-0.122909	0.214419	-0.0805205	0.305947	-0.0847776	0.127589	0.535808	0.838237
ABHD14B	0.054125	0.432059	0.326378	0.0560463	0.287936	0.0393686	0.483352	0.382935	0.198084	0.168598	-0.121869	0.164499	0.207251	0.164786	0.204668	0.21389	0.205959	0.182043	-0.00258335	0.111148	0.982356	0.997211
ABHD2	0.156281	0.450623	0.300733	0.212315	0.280922	-0.0790568	-0.0715454	-0.0499006	-0.0665944	0.140105	0.231042	-0.0696392	0.100741	0.209983	0.138473	0.168325	0.119607	0.182508	0.0377322	0.107873	0.740753	0.921231
ABHD3	-0.493224	-0.252571	-0.207393	-0.114515	-0.150109	-0.194256	0.115479	0.122922	-0.398163	0.186093	-0.673366	0.334818	0.0137486	0.23467	-0.30113	0.279296	-0.14369	0.295854	-0.314878	0.166478	0.117148	0.545017
ABHD4	-0.0844437	0.487919	0.488728	-0.364495	-0.0873965	0.0239334	0.182884	0.325783	-0.203809	-0.100537	-0.157289	0.0115245	0.0640214	0.304394	0.0231125	0.264629	0.0435669	0.272771	-0.0409089	0.193005	0.840509	0.95567
ABHD5	-0.211381	0.024976	-0.240372	-0.281559	-0.128008	-0.304721	-0.527385	-0.0962103	-0.194349	-0.0813198	-0.735001	0.404071	-0.0557939	0.258154	-0.339416	0.238227	-0.197605	0.279334	-0.283622	0.191687	0.199045	0.635541
ABHD6	0.184643	-0.0521738	0.09031	-0.201392	0.137288	0.00896128	-0.102734	0.238256	0.0836102	0.109222	-0.292866	-0.206024	-0.0171918	0.174773	0.0167084	0.180409	-0.000241707	0.170271	0.0339003	0.0957804	0.737822	0.919815
ABHD7	0.263508	-0.0904157	0.478342	-0.0464558	0.153133	-0.0921626	-0.107345	-0.384284	NA	NA	NA	NA	-0.153329	0.155415	0.196909	0.243671	0.0217899	0.266169	0.350239	0.0624969	0.0112275	0.280088
ABHD8	-0.0194651	0.174183	0.228662	-0.0679646	0.0498036	-0.0434853	-0.383281	-0.438735	0.187386	-0.230438	-0.166789	-0.392419	-0.166477	0.232442	-0.0172804	0.22943	-0.0918785	0.233572	0.149196	0.087406	0.148543	0.583495
ABHD9	-0.0416977	0.0677007	0.182313	-0.0380634	0.0162176	0.158199	-0.454945	-0.550728	NA	NA	NA	NA	-0.0907229	0.316985	-0.0745282	0.2708	-0.0826255	0.273067	0.0161948	0.0860318	0.862701	0.963754
ABI1	-0.158031	0.0465279	-0.0138647	0.15823	-0.150584	-0.14558	-0.322213	-0.315544	0.0872015	0.232346	0.131522	0.516536	0.0820859	0.292687	-0.0709948	0.171069	0.00554552	0.242141	-0.153081	0.0578015	0.0455148	0.412248
ABI2	0.219324	-0.162361	0.179476	-0.0318672	0.12484	0.0968694	0.332586	-0.136826	0.000292745	-0.358757	0.225376	-0.48826	-0.1802	0.213426	0.180316	0.111557	5.77888e-05	0.248613	0.360516	0.0948404	0.0126118	0.290103
ABI3	-0.0129005	-0.393165	0.312393	0.428355	-0.0914577	0.471093	-0.735776	-0.086575	-0.22661	0.596745	-0.140678	0.631191	0.274607	0.417023	-0.149172	0.342087	0.0627179	0.4257	-0.423779	0.1908	0.077025	0.480921
ABI3BP	0.00787781	-0.153436	-0.0955586	0.127743	-0.0711356	0.476267	-0.333948	-0.325394	-0.317012	-0.196036	-0.713546	-0.595411	-0.111045	0.371896	-0.253887	0.264071	-0.182466	0.316431	-0.142842	0.096915	0.200511	0.636651
ABL1	-0.0343728	0.00390496	-0.00136475	-0.26333	0.256733	0.250403	-0.102574	0.133001	-0.0525818	-0.203469	-0.133256	-0.225809	-0.0508834	0.212887	-0.0112361	0.139557	-0.0310597	0.172864	0.0396473	0.0701256	0.596245	0.863345
ABL2	-0.330928	-0.154574	-0.123939	-0.433026	-0.124606	-0.0414014	-0.318461	0.0863232	-0.0777918	-0.0921579	0.308291	-0.749595	-0.230739	0.307088	-0.111239	0.231805	-0.170989	0.266803	0.1195	0.210639	0.595019	0.862497
ABLIM1	-0.264532	-0.0706927	-0.0110521	0.0540899	0.0948382	0.392475	0.245479	0.218074	-0.00585937	0.0988681	-0.269375	0.268662	0.160246	0.165769	-0.0350836	0.20227	0.0625811	0.203699	-0.19533	0.082196	0.0634482	0.454264
ABLIM2	0.380791	0.0129712	0.318857	-0.350017	0.382949	-0.354546	0.162924	0.107079	0.431835	0.164548	0.522296	0.324523	-0.0159071	0.279543	0.366609	0.120606	0.175351	0.286421	0.382516	0.109901	0.0176486	0.318449
ABLIM3	-0.541459	-0.199103	0.35754	0.0109908	0.0710195	0.218329	-0.467947	-0.179347	0.0567333	-0.261959	-0.20379	-0.535136	-0.157704	0.255094	-0.121317	0.346835	-0.139511	0.290894	0.0363873	0.134871	0.7981	0.942547
ABO	0.105645	0.176355	-0.0195384	-0.156953	-0.121016	-0.264886	-0.111743	-0.0393357	-0.155781	0.109763	-0.0118778	0.234344	0.00988141	0.196889	-0.0523854	0.0965582	-0.021252	0.15138	-0.0622668	0.0725029	0.429681	0.786672
ABP1	0.203916	0.307195	0.244835	-0.133625	0.178457	-0.0380277	0.227026	-0.0197506	0.241895	0.283272	-0.24369	0.13918	0.0897071	0.181874	0.142073	0.190632	0.11589	0.179727	0.052366	0.11453	0.666688	0.893562
ABR	0.204129	-0.0384815	-0.0706354	0.0398127	0.193709	0.252336	0.35524	0.155583	-0.108622	0.221301	-0.590458	0.266352	0.149484	0.123928	-0.00277309	0.337867	0.0733554	0.255326	-0.152257	0.16515	0.398868	0.772577
ABRA	-0.0529879	-0.154433	0.0154873	-0.193193	-0.0507268	0.215088	0.283892	0.300785	0.0336803	0.145925	-0.305314	-0.400835	-0.0144438	0.27518	-0.0126616	0.189528	-0.0135527	0.225274	0.00178221	0.0698775	0.980639	0.996959
ABT1	-0.27629	-0.151761	-0.344373	-0.0223346	0.0408303	-0.109602	0.0270609	0.091256	0.0826822	0.119794	0.468385	0.342765	0.0450195	0.180858	-0.000284052	0.291049	0.0223677	0.232233	-0.0453035	0.0709014	0.550964	0.845477
ABTB1	-0.395935	0.472514	0.29203	0.00971276	0.131867	0.0661363	-0.455652	-0.218373	-0.0870447	-0.0593358	-0.192804	0.108754	0.0632346	0.230989	-0.117923	0.292701	-0.0273442	0.2686	-0.181158	0.162206	0.314838	0.722991
ABTB2	-0.0802603	0.112981	-0.285972	-0.441811	-0.0165513	-0.0414926	0.485809	0.319401	0.100574	0.00716737	-0.117611	-0.00610906	-0.00831063	0.24955	0.0143313	0.263523	0.00301032	0.244974	0.0226419	0.0600065	0.721418	0.914222
ACAA1	-0.113153	-0.385988	0.0393303	-0.122717	-0.0617455	-0.140084	0.204345	0.151009	0.148243	0.181372	-0.519014	0.140492	-0.0293193	0.225366	-0.0503323	0.259257	-0.0398258	0.231859	-0.021013	0.134546	0.882003	0.970503
ACAA2	0.189243	-0.0688155	-0.265463	-0.0261038	-0.30185	-0.180165	-0.230676	-0.292908	0.0760811	0.214885	-0.383269	0.568578	0.0359118	0.311574	-0.152655	0.229551	-0.0583718	0.278883	-0.188567	0.16877	0.314657	0.722911
ACACA	0.39971	0.0932497	0.0662447	0.174774	-0.207439	-0.198702	-0.179024	-0.234155	-0.0394615	0.0521009	0.284966	-0.457174	-0.0949845	0.241306	0.054166	0.246737	-0.0204092	0.245371	0.14915	0.133478	0.314613	0.722911
ACACB	0.267016	0.0465533	0.188146	-0.145377	0.276708	-0.174709	-0.301929	-0.148245	-0.00457245	-0.236003	-0.730446	-0.333743	-0.165254	0.125722	-0.0508463	0.398117	-0.10805	0.287747	0.114408	0.13161	0.424442	0.784121
ACAD10	-0.143923	0.0843227	0.29732	-0.08537	0.400012	0.0937961	-0.243106	-0.102888	0.121695	0.250365	-0.331924	0.479305	0.119922	0.219048	0.016679	0.300512	0.0683003	0.256449	-0.103243	0.175373	0.581648	0.856637
ACAD11	-0.102158	-0.26041	-0.0945648	0.150995	-0.129094	0.220411	-0.481673	0.221734	NA	NA	-0.0101931	-0.326852	0.00117549	0.271655	-0.163537	0.183328	-0.0811806	0.2351	-0.164712	0.182606	0.418057	0.781179
ACAD8	-0.200416	-0.477013	-0.0465826	0.118831	0.132107	-0.161627	0.469755	0.544971	-0.131604	0.123997	-0.629415	-0.0289444	0.0200358	0.340171	-0.0676927	0.365088	-0.0238284	0.339534	-0.0877285	0.138507	0.554317	0.84615
ACAD9	0.139742	0.28808	0.0211603	0.275232	0.291907	0.203461	-0.378718	-0.293499	0.288608	0.176423	0.384744	0.160891	0.135098	0.216233	0.124574	0.278145	0.129836	0.23759	-0.0105241	0.0738631	0.892263	0.973337
ACADL	-0.142134	-0.0599361	0.126623	0.0136502	-0.332832	0.011954	-0.0441948	0.188089	-0.0420532	-0.00323726	-0.380588	-0.584788	-0.0723781	0.26452	-0.135863	0.192265	-0.104121	0.22295	-0.0634851	0.0839394	0.483548	0.816072
ACADM	-0.337423	-0.594558	-0.107501	-0.145206	-0.212137	-0.19264	-0.0150571	0.116121	-0.262568	-0.0894868	-0.685498	0.301025	-0.100791	0.304253	-0.270031	0.233234	-0.185411	0.273158	-0.16924	0.174782	0.37737	0.759835
ACADS	-0.344405	0.0725513	0.162459	-0.290675	0.0769014	-0.160992	0.0312961	0.190738	-0.141407	0.290896	-0.633732	0.266741	0.061543	0.238789	-0.141481	0.301135	-0.0399691	0.279963	-0.203024	0.200966	0.358741	0.75165
ACADSB	0.00775975	0.114181	-0.243131	-0.203686	0.265778	0.0111248	0.204605	0.122271	-0.11514	-0.0270691	-0.537603	-0.0699603	-0.00885633	0.122275	-0.069622	0.298284	-0.0392392	0.219648	-0.0607656	0.0981156	0.562827	0.85042
ACADVL	-0.0843029	0.307292	0.203866	0.235947	0.0819104	0.172456	0.326342	0.529697	-0.146607	0.133876	-0.672553	0.0406	0.236645	0.169698	-0.0485572	0.352576	0.0940438	0.302949	-0.285202	0.100523	0.0363662	0.393332
ACAN	0.204123	0.443949	-0.0410366	-0.0671685	-0.108782	0.000339583	NA	NA	0.123573	0.135163	0.660396	-0.107092	0.0810382	0.222769	0.167655	0.302505	0.124347	0.25458	0.0866167	0.176319	0.648984	0.885728
ACAP1	NA	NA	0.298233	0.603212	-0.0712821	0.603818	NA	NA	-0.086465	0.636323	-0.379977	0.752824	0.649044	0.0708945	-0.0598728	0.277815	0.294586	0.422873	-0.708917	0.169356	0.0248516	0.349936
ACAP2	NA	NA	-0.0802627	-0.34751	-0.0536709	-0.369145	NA	NA	-0.144518	0.0718784	-0.543082	0.260879	-0.0959743	0.312736	-0.205384	0.22834	-0.150679	0.260156	-0.109409	0.260807	0.703079	0.908133
ACAP3	NA	NA	0.0594015	0.0461228	0.226289	0.0708225	NA	NA	0.23692	-0.0657336	-0.0765073	-0.260951	-0.0524348	0.151175	0.111526	0.149407	0.0295454	0.164445	0.16396	0.0594646	0.0703123	0.46811
ACAT1	-0.136706	-0.322674	-0.0543573	-0.254063	-0.121727	-0.117817	-0.151224	-0.33727	-0.0821247	0.0474479	-0.63221	0.285585	-0.116465	0.244428	-0.196392	0.216493	-0.156428	0.224061	-0.0799264	0.176059	0.668873	0.894937
ACAT2	0.0185812	-0.329757	-0.2005	0.0519298	-0.0855541	-0.207908	0.040665	-0.123809	0.0775189	0.231267	0.368729	0.207118	-0.0285266	0.228687	0.0365733	0.191553	0.00402337	0.203976	0.0650999	0.0915443	0.508793	0.826268
ACBD3	-0.340359	-0.417365	-0.23047	-0.0682326	-0.144011	-0.106495	0.231888	0.117608	-0.30747	-0.00992768	0.157913	0.0601741	-0.0707062	0.188544	-0.105418	0.243421	-0.0880622	0.208376	-0.0347119	0.0677183	0.63007	0.876946
ACBD4	0.343211	0.175253	0.141699	-0.120958	-0.114006	0.0826216	-0.330859	-0.119894	0.0971835	-0.0839634	-0.50652	-0.11127	-0.0297017	0.12703	-0.0615486	0.317369	-0.0456252	0.231073	-0.031847	0.110048	0.783898	0.937236
ACBD5	-0.280183	-0.419038	-0.257507	-0.17899	-0.373715	-0.184236	0.127407	0.317072	0.0767044	0.160773	-0.0438288	0.175724	-0.0214491	0.281452	-0.125187	0.207114	-0.0733181	0.241744	-0.103738	0.0541672	0.113634	0.541443
ACBD6	0.31793	0.116304	-0.254542	0.0970909	-0.142356	0.149822	0.385364	0.0549377	0.156677	-0.0861416	0.766041	-0.258818	0.0121993	0.156162	0.204852	0.372618	0.108526	0.290376	0.192653	0.203753	0.387807	0.766271
ACBD7	NA	NA	-0.0523811	0.0930869	-0.0648112	-0.246448	0.315614	0.110378	0.133906	0.0194324	0.457169	-0.00232587	-0.00517531	0.143034	0.157899	0.228489	0.076362	0.199206	0.163075	0.0968368	0.167464	0.604944
ACCN1	0.288017	0.805687	0.463973	0.0425167	0.124849	-0.213682	-0.105915	0.171197	0.0270819	0.119707	NA	NA	0.185085	0.377145	0.159601	0.222711	0.172343	0.292305	-0.0254838	0.179211	0.893797	0.973568
ACCN2	0.321725	0.125187	0.126216	-0.0979441	0.05932	-0.241554	-0.239519	-0.603655	0.268124	-0.249693	NA	NA	-0.213532	0.265697	0.107173	0.220672	-0.0531794	0.285637	0.320705	0.0573895	0.00503038	0.212317
ACCN3	0.0519308	0.351491	-0.0611148	0.11534	0.0681463	-0.0405931	0.185699	0.0896984	-0.0890562	0.0832567	NA	NA	0.119839	0.142888	0.031121	0.110282	0.0754799	0.129097	-0.0887176	0.0813175	0.336585	0.735544
ACCN4	-0.0165862	0.267712	-0.0584299	-0.161967	-0.102905	0.120805	-0.113617	0.0958044	0.214804	0.077937	NA	NA	0.0800583	0.15468	-0.0153467	0.134304	0.0323558	0.145529	-0.095405	0.0890704	0.344442	0.741226
ACCN5	0.398056	0.69278	0.0327545	0.0841366	0.129068	-0.103986	0.158567	-0.395652	0.214265	-0.0230076	NA	NA	0.0508543	0.400617	0.186542	0.135317	0.118698	0.290832	0.135688	0.144086	0.39966	0.772744
ACCS	NA	NA	0.218162	0.0788457	0.305883	0.318052	NA	NA	0.0355998	0.13864	-0.174795	-0.372423	0.0407785	0.293622	0.0962123	0.212879	0.0684954	0.239267	0.0554338	0.0688836	0.479834	0.814587
ACD	0.509702	0.333001	-0.0668843	0.343532	0.198875	0.0665072	0.549299	0.146339	0.379642	0.140205	0.741765	0.130936	0.19342	0.115824	0.3854	0.285901	0.28941	0.230876	0.19198	0.140103	0.228923	0.661732
ACE	0.461518	0.614302	0.118606	0.034345	0.0822269	0.0557447	-0.334516	0.506538	0.169712	0.174583	-0.263138	-0.0347611	0.225125	0.270494	0.0390681	0.294827	0.132097	0.286721	-0.186057	0.139403	0.239531	0.670353
ACE2	0.45691	0.191166	-0.0695564	-0.134799	0.0158452	-0.207331	0.162222	0.413517	0.146537	0.0859527	0.30834	0.564122	0.152105	0.301829	0.17005	0.191425	0.161077	0.24115	0.0179448	0.0921948	0.853336	0.959813
ACER1	NA	NA	-0.0923831	-0.248965	0.0963662	-0.142604	NA	NA	-0.190759	-0.0108829	-0.18107	0.182581	-0.0549678	0.18591	-0.0919615	0.133128	-0.0734647	0.150994	-0.0369937	0.141641	0.810858	0.946445
ACER3	NA	NA	-0.340557	-0.314589	-0.174144	-0.250706	NA	NA	-0.355556	0.0201452	-0.446852	-0.108746	-0.163474	0.149618	-0.329277	0.11359	-0.246375	0.151585	-0.165803	0.112561	0.237165	0.667972
ACHE	0.104582	0.624039	0.240098	0.21862	-0.0517528	-0.121455	0.0398187	0.141	0.0892846	0.180222	-0.391222	0.14199	0.197402	0.241117	0.00513481	0.216202	0.101269	0.240322	-0.192268	0.108961	0.137912	0.575418
ACIN1	0.375201	0.307003	0.17588	0.187208	-0.0183765	0.132303	0.25377	0.533458	-0.216641	0.168532	-0.0172933	0.101145	0.238275	0.16085	0.09209	0.215776	0.165182	0.196854	-0.146185	0.0682824	0.0852214	0.496129
ACLY	-0.155818	-0.750572	0.0637793	0.324317	-0.0618211	0.0738578	0.193858	0.321013	-0.053897	0.129604	0.557966	0.0107036	0.0181537	0.39799	0.0906777	0.258707	0.0544157	0.322265	0.072524	0.158934	0.6673	0.893985
ACMSD	0.235941	0.414402	0.401945	0.0626811	0.122401	-0.426113	-0.126309	-0.180208	0.230559	0.192943	0.320472	0.0709176	0.0224371	0.292896	0.197502	0.184381	0.109969	0.250611	0.175065	0.104965	0.156221	0.591934
ACN9	-0.116233	-0.504595	-0.166402	-0.185887	-0.187414	-0.366388	-0.376258	-0.331795	-0.187271	0.000524186	0.188225	-0.219355	-0.267916	0.173748	-0.140892	0.184005	-0.204404	0.183064	0.127024	0.0982839	0.252715	0.682418
ACO1	-0.46719	0.335548	-0.0369693	-0.0329181	0.0810398	0.147137	-0.230665	0.338526	-0.231143	-0.240468	-0.306619	-0.370485	0.0295566	0.29657	-0.198591	0.195048	-0.0845172	0.267334	-0.228148	0.148841	0.185893	0.622504
ACO2	-0.174148	-0.353562	0.199731	0.268558	0.158239	0.122344	0.0222776	-0.1165	0.159502	0.237623	-0.412988	0.138095	0.0494264	0.239394	-0.00789782	0.241405	0.0207643	0.23116	-0.0573242	0.107634	0.617131	0.873318
ACOT1	NA	NA	-0.341367	-0.140051	-0.109637	-0.0552815	-0.314225	-0.136464	NA	NA	-0.441257	-0.5068	-0.209649	0.201931	-0.301622	0.139158	-0.255636	0.167903	-0.0919728	0.0616048	0.232283	0.665275
ACOT11	0.369911	0.232742	0.387805	-0.0167039	0.405099	0.123734	0.317992	0.311797	0.250135	0.295227	-0.230358	0.281034	0.204638	0.127948	0.250097	0.241988	0.227368	0.18607	0.045459	0.130742	0.742224	0.921257
ACOT12	-0.432112	0.443788	-0.0317085	0.108067	0.208667	-0.337282	-0.0562216	0.314827	0.0201649	0.222786	-0.108608	0.405127	0.192885	0.287066	-0.0666364	0.209756	0.0631245	0.275364	-0.259522	0.193507	0.237567	0.668258
ACOT2	-0.192128	-0.491962	-0.232357	-0.142752	-0.12928	-0.133981	-0.533285	-0.459892	NA	NA	-0.486103	-0.382566	-0.32223	0.172518	-0.314631	0.182581	-0.318431	0.167511	0.00759996	0.075422	0.924585	0.983151
ACOT4	0.332779	0.190858	0.117722	-0.02174	-0.150479	-0.17872	0.310044	0.280813	-0.046713	0.0681193	-0.360152	0.301529	0.10681	0.186979	0.0338668	0.271433	0.0703384	0.225459	-0.0729431	0.123872	0.581552	0.856609
ACOT6	NA	NA	NA	NA	NA	NA	-0.142961	0.055252	-0.182079	0.135176	-0.356882	0.158073	0.116167	0.0539819	-0.227308	0.113907	-0.0555702	0.204323	-0.343475	0.0923704	0.0653168	0.459827
ACOT7	-0.0676034	0.367547	0.0337704	-0.0425341	0.248245	-0.0792659	-0.0315262	0.134117	0.150686	0.0588161	0.360344	-0.0421104	0.066095	0.167447	0.115653	0.167709	0.0908739	0.161862	0.0495577	0.127221	0.712915	0.91176
ACOT8	0.56635	-0.319183	0.320015	-0.396509	0.280567	-0.416705	0.343916	-0.243919	0.552997	0.164998	0.429696	0.536216	-0.112517	0.382369	0.41559	0.121911	0.151537	0.386362	0.528107	0.143506	0.0142932	0.297422
ACOT9	-0.0710493	-0.172126	0.040234	0.0337296	-0.0704807	-0.182534	-0.348372	-0.174908	0.127119	-0.344731	0.522104	-0.205902	-0.174412	0.121157	0.0332593	0.288136	-0.0705763	0.237006	0.207671	0.135003	0.184597	0.621388
ACOX1	-0.0723541	-0.424931	0.185463	-0.358415	0.0621689	-0.1286	0.229693	0.0665685	0.105071	0.175465	-0.45164	0.433533	-0.0393968	0.328458	0.00973365	0.249281	-0.0148316	0.279182	0.0491304	0.204705	0.819854	0.947597
ACOX2	0.41612	-0.356299	0.0123392	-0.145464	0.0872776	-0.312475	-0.16861	0.207187	0.220038	-0.35464	0.298623	-0.252739	-0.202405	0.215646	0.144298	0.21072	-0.0290535	0.27222	0.346703	0.166893	0.0923669	0.509614
ACOX3	-0.0702717	0.33085	0.330973	0.011371	0.242774	-0.240155	-0.157756	-0.129219	0.174265	0.160272	-0.253782	0.152666	0.0476308	0.209449	0.0443672	0.237179	0.045999	0.213338	-0.00326363	0.148595	0.983327	0.997211
ACOXL	0.167818	0.499132	-0.0830902	-0.0437648	-0.145073	0.122712	-0.0361769	0.27991	-0.309879	0.020412	-0.469762	0.164009	0.173735	0.195278	-0.146027	0.221892	0.013854	0.259998	-0.319762	0.0775038	0.00912259	0.261353
ACP1	-0.0445853	-0.678397	-0.0535552	-0.0900147	-0.0913823	-0.386845	0.332035	0.00101382	0.0785489	0.078032	0.511247	0.146299	-0.154985	0.316653	0.122051	0.245609	-0.016467	0.306477	0.277037	0.095326	0.0335476	0.384504
ACP2	-0.0285226	0.343073	0.443926	0.225592	0.0830928	-0.170579	0.078008	0.0868996	-0.218113	0.236486	-0.548077	-0.107521	0.102325	0.204892	-0.0316143	0.332517	0.0353555	0.272457	-0.13394	0.134573	0.365289	0.754197
ACP5	-0.32384	0.146627	0.282838	-0.142394	-0.18804	0.256966	-0.0401633	0.183402	-0.159881	0.297417	0.0764457	0.516829	0.209808	0.215822	-0.0587733	0.215649	0.0755173	0.248966	-0.268581	0.143807	0.120778	0.551586
ACP6	0.260078	0.0543274	-0.0427405	0.172848	0.0292486	-0.327501	0.259891	0.0355035	0.00569303	0.127967	0.153994	-0.408356	-0.0575352	0.246825	0.111027	0.132401	0.026746	0.208349	0.168563	0.119323	0.216868	0.6514
ACPL2	-0.156071	-0.512914	-0.31587	0.046596	-0.0749192	-0.179531	0.418691	0.255964	-0.116623	0.368356	0.522301	0.00568264	-0.00264098	0.315809	0.0462514	0.34018	0.0218052	0.313986	0.0488924	0.161648	0.774477	0.933198
ACPP	0.034252	-0.284685	0.109654	0.0702284	-0.240729	-0.580173	-0.128609	0.0985082	-0.0571258	-0.0204278	-0.244861	-0.0110097	-0.12126	0.262525	-0.087903	0.1446	-0.104581	0.202817	0.0333567	0.103189	0.759581	0.927444
ACPT	-0.0705071	0.108694	0.034032	0.291448	0.170812	0.00989317	0.329154	0.104946	0.36742	0.297641	NA	NA	0.162525	0.126873	0.166182	0.187459	0.164353	0.150917	0.0036576	0.0946948	0.97104	0.995087
ACR	0.273484	0.698419	0.00603944	0.0290083	-0.136296	-0.506977	-0.390108	-0.0605911	NA	NA	0.339605	0.257471	0.083466	0.44181	0.0185446	0.299668	0.0510053	0.357542	-0.0649215	0.143658	0.674751	0.897033
ACRBP	-0.269754	-0.0983334	0.0799425	-0.25502	0.0920915	-0.25159	0.0571158	0.667021	-0.252763	0.0367564	-0.115229	0.241135	0.0566615	0.353031	-0.0680994	0.167477	-0.00571898	0.271376	-0.124761	0.15802	0.46558	0.806279
ACRC	0.112753	-0.318324	-0.117607	0.396596	-0.19662	-0.215696	-0.534273	-0.376494	-0.0525094	0.0474399	-0.0123234	0.0458221	-0.0701093	0.29043	-0.13343	0.222144	-0.10177	0.248727	-0.0633207	0.124473	0.6326	0.878362
ACRV1	0.0340214	0.46162	0.00964744	0.241302	-0.331286	0.0223186	-0.0787415	-0.230662	0.0967112	0.13512	-0.0467931	-0.0479776	0.0969535	0.240492	-0.05274	0.149703	0.0221067	0.206367	-0.149693	0.0915875	0.163096	0.600263
ACSBG1	-0.0964412	-0.204333	-0.0376114	-0.150244	-0.000222509	0.150427	-0.439092	-0.233306	0.181943	0.15948	-0.229067	-0.471297	-0.124879	0.243052	-0.103415	0.212096	-0.114147	0.217773	0.0214637	0.0697104	0.770573	0.931534
ACSBG2	0.150032	-0.144779	-0.159242	-0.348873	0.265191	-0.190664	-0.161325	-0.0131935	0.0532139	0.0777646	0.245076	-0.407671	-0.171236	0.187357	0.065491	0.190462	-0.0528726	0.218468	0.236727	0.121527	0.108957	0.534545
ACSF2	NA	NA	0.313459	-0.21893	0.262399	-0.00679747	NA	NA	0.0253755	0.237179	-0.397398	0.521095	0.133137	0.318784	0.0509588	0.324187	0.0920477	0.300872	-0.0821778	0.31851	0.813088	0.947117
ACSF3	NA	NA	0.255572	0.275117	0.444681	0.0793184	NA	NA	0.211392	0.401589	0.236503	0.650268	0.351573	0.239227	0.287037	0.106642	0.319305	0.174902	-0.0645362	0.164466	0.720981	0.914222
ACSL1	-0.495079	-0.474556	-0.0591299	-0.136957	-0.0534013	-0.0906795	-0.542585	-0.112609	-0.325225	-0.327663	0.195362	-0.403123	-0.257598	0.165285	-0.213343	0.288685	-0.235471	0.225463	0.0442549	0.134063	0.754702	0.925188
ACSL3	0.0202282	-0.542675	-0.411338	-0.0418235	-0.117002	-0.24012	0.31006	0.215849	-0.110552	0.0677596	0.0266684	-0.288096	-0.138184	0.273318	-0.0469893	0.236271	-0.0925868	0.248191	0.0911949	0.136432	0.533473	0.837514
ACSL4	0.0362579	-0.437867	0.124592	-0.0289026	0.246226	0.335656	-0.478261	-0.129852	0.157828	-0.210725	0.48459	-0.296545	-0.128039	0.266859	0.0952055	0.31986	-0.0164169	0.304084	0.223245	0.165803	0.235972	0.667081
ACSL5	0.3206	0.157205	0.1691	-0.200372	0.330532	-0.267851	0.35704	0.399548	0.470801	0.261295	0.235242	0.49195	0.140296	0.31255	0.313886	0.103879	0.227091	0.239847	0.17359	0.122755	0.216464	0.651187
ACSL6	0.413161	0.320239	0.376674	0.415636	0.0828342	0.136106	0.304983	0.206011	0.472262	0.282554	0.593678	0.410941	0.295248	0.111313	0.373932	0.172624	0.33459	0.14445	0.0786844	0.0428256	0.12558	0.557539
ACSM1	0.0480292	0.146667	-0.0868397	0.0118225	0.0108582	-0.1654	0.187453	-0.118485	0.0279936	0.16631	-0.662811	-0.0277801	0.00218905	0.13524	-0.0792196	0.299183	-0.0385153	0.225405	-0.0814086	0.132509	0.565852	0.851534
ACSM2A	NA	NA	0.221453	-0.127941	0.12493	0.117255	NA	NA	-0.0252155	0.00476338	-0.218868	-0.427355	-0.108319	0.235117	0.0255747	0.191982	-0.0413724	0.21121	0.133894	0.0888771	0.229027	0.661732
ACSM3	-0.265419	-0.0351235	-0.168304	-0.080817	-0.202878	-0.0164529	0.113852	-0.0569558	-0.138403	0.308429	-0.187541	0.323909	0.0738314	0.189007	-0.141448	0.132042	-0.0338085	0.19184	-0.21528	0.101289	0.0869094	0.498678
ACSM5	NA	NA	0.123722	-0.248725	-0.306992	-0.189966	NA	NA	-0.0222014	-0.00829459	-0.470221	-0.182277	-0.157316	0.103685	-0.168923	0.268956	-0.163119	0.188806	-0.0116073	0.139934	0.939117	0.987617
ACSS1	-0.210304	-0.315712	0.0875499	0.122546	0.359837	0.251242	0.471245	0.425438	0.373102	0.00619604	0.412457	0.234323	0.120673	0.255494	0.248981	0.261084	0.184827	0.255236	0.128309	0.0559165	0.07024	0.46811
ACSS2	0.125021	0.191959	0.100177	-0.0451265	0.140033	-0.114193	0.12367	0.109639	0.252522	0.323716	-0.148637	0.504597	0.161765	0.230802	0.0987976	0.132562	0.130281	0.182435	-0.0629676	0.128895	0.645853	0.88441
ACSS3	NA	NA	-0.250492	-0.0618407	-0.379684	0.329437	NA	NA	-0.10619	-0.340758	-0.158385	-0.385908	-0.114767	0.328992	-0.223688	0.119894	-0.169228	0.23651	-0.108921	0.223192	0.658984	0.89087
ACTA1	NA	NA	-0.23998	-0.149339	-0.112078	0.143702	-0.335282	0.00179947	-0.232026	-0.249125	-0.187765	-0.34589	-0.119771	0.195534	-0.221426	0.0814094	-0.170598	0.151026	-0.101656	0.089691	0.320374	0.726263
ACTA2	-0.154215	0.00470142	0.26903	0.0882853	0.0916002	0.177351	0.0265767	-0.182539	-0.0749721	-0.298697	-0.0950754	-0.52862	-0.123253	0.264613	0.0104909	0.154439	-0.0563811	0.218053	0.133744	0.0893858	0.194839	0.630506
ACTB	-0.237772	-0.550138	0.133523	0.165322	0.130182	-0.0152418	-0.275519	-0.107668	0.0297038	-0.241374	0.381817	-0.178381	-0.15458	0.240216	0.026989	0.248805	-0.0637956	0.25171	0.181569	0.106051	0.147559	0.583495
ACTBL2	NA	NA	0.422056	-0.0399682	0.257742	0.0158459	NA	NA	0.0461199	-0.0639326	NA	NA	-0.0293516	0.0409352	0.241973	0.188463	0.10631	0.192257	0.271324	0.102665	0.118302	0.547659
ACTC1	-0.388262	-0.101442	0.28425	0.0144244	0.0461643	-0.0379629	NA	NA	0.0458828	-0.402349	0.0997104	-0.440189	-0.193504	0.212351	0.0175491	0.247075	-0.0879773	0.244021	0.211053	0.146942	0.224265	0.657972
ACTG1	-0.454969	-0.511381	0.279654	0.18992	0.0287935	0.337199	0.749926	0.523947	-0.138066	0.272055	0.136304	0.479266	0.215167	0.377288	0.100274	0.406382	0.157721	0.378642	-0.114894	0.110157	0.344728	0.741226
ACTG2	-0.0849504	0.0412784	0.153736	0.0859444	0.108293	-0.0301918	-0.0277918	-0.273624	-0.070419	-0.348771	-0.229534	-0.526369	-0.175289	0.24463	-0.0251111	0.139436	-0.1002	0.205403	0.150178	0.0659321	0.0717386	0.470238
ACTL6A	0.0374275	-0.658365	-0.343468	-0.162917	0.176153	0.112394	0.477037	0.320313	0.1835	0.0802626	0.557389	0.369258	0.0101575	0.378786	0.18134	0.324042	0.0957487	0.347762	0.171182	0.117698	0.20558	0.641311
ACTL6B	0.164981	0.559115	0.234705	-0.061104	-0.00817659	-0.370601	-0.377565	0.086083	0.0806471	-0.0166661	-0.307003	-0.551806	-0.0591632	0.38597	-0.035402	0.252255	-0.0472826	0.311115	0.0237612	0.147781	0.878556	0.969708
ACTL7A	0.335508	0.534851	0.336952	-0.0636017	0.257463	0.166469	0.0778871	0.133601	0.0434228	0.0838556	NA	NA	0.171035	0.221607	0.210247	0.140822	0.190641	0.176259	0.0392117	0.101369	0.718585	0.913362
ACTL7B	0.322816	0.517098	0.125949	-0.163268	0.277682	0.166064	-0.201711	-0.319296	0.0105031	0.132759	0.207532	0.112603	0.0743267	0.29008	0.123795	0.194472	0.099061	0.236868	0.0494685	0.0723308	0.524428	0.834324
ACTL8	-0.0402133	0.214391	-0.432722	-0.155329	-0.184162	-0.368911	-0.241268	0.0613758	-0.0179706	0.0939231	-0.167897	-0.08546	-0.0400019	0.208075	-0.180706	0.150716	-0.110354	0.18816	-0.140704	0.074839	0.118864	0.548979
ACTN1	-0.324814	-0.147574	0.26308	0.0506811	0.26761	0.537095	-0.119055	-0.212887	-0.0405972	-0.360892	0.277384	-0.488077	-0.103609	0.363921	0.0539348	0.25363	-0.0248371	0.310175	0.157544	0.152485	0.348883	0.743789
ACTN2	-0.21344	0.457296	-0.231194	0.304254	0.0489284	0.10075	-0.691758	-0.557088	-0.00115555	-0.00419514	-0.289869	-0.299454	0.000260377	0.377327	-0.229748	0.263534	-0.114744	0.332735	-0.230008	0.121118	0.116007	0.543868
ACTN3	-0.128964	-0.330257	0.177514	-0.144695	0.310792	0.0148733	0.178685	0.29301	0.0772632	0.0309501	-0.247866	-0.5868	-0.120486	0.307985	0.0612374	0.210509	-0.0296245	0.268821	0.181724	0.0739043	0.0573055	0.43828
ACTN4	0.107476	0.584835	0.108982	0.190214	0.184484	0.136366	0.565782	0.340139	0.325553	0.218891	0.239536	0.46297	0.322236	0.174208	0.255302	0.173123	0.288769	0.169234	-0.0669335	0.103621	0.546787	0.842915
ACTR10	-0.27189	-0.480354	-0.252405	-0.101759	-0.367431	-0.183396	-0.444664	-0.353204	-0.314995	-0.306974	-0.559516	-0.620818	-0.341084	0.190315	-0.368484	0.116588	-0.354784	0.151152	-0.0273996	0.0599174	0.666646	0.893562
ACTR1A	-0.275331	0.63967	0.221554	-0.204006	0.0878129	-0.337336	-0.674204	-0.567445	0.0120942	-0.247251	-0.413972	-0.256331	-0.162116	0.413699	-0.173674	0.339911	-0.167895	0.361038	-0.011558	0.20831	0.957901	0.992575
ACTR1B	0.0464266	0.239982	0.336397	0.300315	0.35433	-0.0774724	0.219383	0.0619041	0.100286	0.0675479	0.352823	0.0943394	0.114436	0.136017	0.234941	0.135908	0.174688	0.144103	0.120505	0.087707	0.227853	0.660853
ACTR2	-0.178122	-0.618443	-0.26818	0.120552	-0.0987275	-0.247149	0.559527	0.361666	-0.0547856	0.104213	0.252388	0.297887	0.00312092	0.37106	0.0353501	0.311663	0.0192355	0.327138	0.0322292	0.119344	0.797912	0.942547
ACTR3	-0.0879401	-0.549444	-0.0774888	0.179914	-0.0340484	-0.0167401	-0.108449	-0.168732	-0.0437888	0.13141	0.372127	0.109395	-0.0523662	0.27415	0.00340193	0.182748	-0.0244821	0.224035	0.0557681	0.110187	0.634292	0.879031
ACTR3B	0.362611	0.581869	-0.138045	0.247997	0.0991903	-0.243079	0.35806	-0.225158	NA	NA	0.629513	0.249219	0.12217	0.352612	0.262266	0.291958	0.192218	0.314	0.140096	0.187201	0.495838	0.8208
ACTR5	0.422579	0.29795	0.231043	0.268235	0.259334	0.0704872	0.120055	0.100244	0.481681	0.199723	0.664506	0.228555	0.194199	0.0912016	0.3632	0.197849	0.278699	0.171357	0.169001	0.0709831	0.0630979	0.452992
ACTR6	-0.0150454	-0.17312	-0.485032	-0.316767	-0.104024	-0.152581	-0.391907	-0.376101	-0.0923857	-0.349322	0.0759892	-0.189776	-0.259611	0.0986891	-0.168734	0.220625	-0.214173	0.169719	0.0908772	0.069042	0.245196	0.674967
ACTR8	0.359998	-0.562161	-0.28759	0.160811	0.0457739	-0.338535	0.358249	0.0670884	0.0939574	0.0818245	-0.00826941	-0.199825	-0.1318	0.284039	0.0936865	0.244531	-0.0190566	0.27878	0.225486	0.184	0.274971	0.696212
ACTRT1	0.299615	0.666934	-0.0334706	-0.341162	0.102945	0.284143	-0.0409049	-0.515909	0.189091	0.099443	NA	NA	0.0386897	0.4771	0.103455	0.146117	0.0710724	0.334396	0.0647655	0.15413	0.69593	0.904622
ACTRT2	-0.343443	0.0918787	0.0927569	-0.163902	0.207864	-0.0743617	NA	NA	0.146214	0.131485	NA	NA	-0.00372503	0.139126	0.0258481	0.250646	0.0110615	0.188334	0.0295731	0.16627	0.870163	0.966144
ACVR1	0.0369615	-0.4219	0.0898685	-0.150845	0.00509755	-0.13602	-0.33224	-0.238275	0.0809973	-0.420305	0.221904	-0.295421	-0.277128	0.125827	0.0170981	0.186494	-0.130015	0.215906	0.294226	0.0994581	0.0315813	0.379376
ACVR1B	0.0498835	0.33743	0.0120636	-0.0409287	0.280702	0.0441307	0.340604	0.0394138	0.15751	0.13866	0.00180003	0.243068	0.126962	0.141864	0.140427	0.144175	0.133695	0.136549	0.0134648	0.0982599	0.896352	0.974113
ACVR1C	0.172091	-0.154869	-0.239896	-0.175979	0.051319	-0.152191	-0.182854	-0.209873	-0.231775	0.152044	-0.526283	0.331634	-0.0348722	0.222694	-0.159566	0.245422	-0.0972192	0.232725	-0.124694	0.177312	0.513288	0.829269
ACVR2A	0.158199	-0.562248	0.00505064	-0.282371	-0.0680758	-0.45274	0.352484	0.205653	-0.0922134	-0.0115007	-0.604943	-0.091834	-0.199174	0.287634	-0.0415829	0.321875	-0.120378	0.302443	0.157591	0.17243	0.402671	0.773548
ACVR2B	0.360683	0.644048	0.0482269	-0.160358	0.239411	-0.0386416	-0.134247	-0.436686	0.196564	0.146168	0.0379389	-0.373596	-0.0365109	0.396394	0.124763	0.17575	0.0441259	0.304229	0.161274	0.101396	0.172585	0.607482
ACVRL1	0.158403	0.551206	0.0440747	-0.14105	-0.0888655	0.164858	0.113932	0.205745	-0.200001	0.303787	-0.512106	0.341074	0.237603	0.229398	-0.0807604	0.249412	0.0784215	0.282556	-0.318364	0.145483	0.0802657	0.486418
ACY1	0.188454	0.00587699	0.0553736	-0.12596	-0.00361206	-0.297713	0.433013	0.477672	0.363753	0.327409	0.316913	0.165518	0.0921336	0.288571	0.225649	0.175122	0.158891	0.238019	0.133515	0.0489863	0.041499	0.401756
ACY3	0.201945	0.644737	0.369075	0.171535	0.165493	-0.322094	0.148647	0.458732	-0.0324053	0.300396	-0.00179706	0.144747	0.233009	0.330067	0.141826	0.146183	0.187418	0.247994	-0.0911826	0.147346	0.563128	0.85048
ACYP1	-0.0488195	-0.417511	-0.259463	0.0953482	-0.0356016	0.048701	0.109546	0.0545808	-0.044482	0.0172425	0.496711	0.128068	-0.0122618	0.202264	0.0363151	0.254464	0.0120267	0.220618	0.0485769	0.115109	0.69055	0.902707
ACYP2	0.359785	0.740677	-0.269163	0.00888997	-0.139548	-0.519781	0.112812	0.0258105	0.0487154	-0.206172	-0.00766689	0.15825	0.0346124	0.419495	0.0174891	0.216652	0.0260507	0.318441	-0.0171233	0.124536	0.896003	0.974038
ADA	0.341741	0.076555	0.409611	0.653376	0.0666192	0.239726	0.0780185	0.349159	0.0456867	0.454532	0.262274	0.494264	0.377935	0.202991	0.200658	0.157724	0.289297	0.19649	-0.177277	0.094099	0.118277	0.547659
ADAD1	NA	NA	-0.138745	0.259494	-0.105653	-0.286512	NA	NA	-0.0262881	0.177607	NA	NA	0.0501964	0.294459	-0.0902285	0.0577932	-0.020016	0.204778	-0.140425	0.170157	0.495988	0.8208
ADAD2	NA	NA	-0.122087	-0.284063	-0.06779	-0.0382066	NA	NA	0.134272	0.0108026	-0.19349	0.165075	-0.0365979	0.186333	-0.0622736	0.140779	-0.0494357	0.153499	-0.0256756	0.118423	0.842261	0.956389
ADAL	0.00583712	-0.50634	0.169242	-0.41491	-0.048107	-0.261891	-0.318615	-0.276495	0.227428	-0.256606	-0.228713	-0.119088	-0.305888	0.135786	-0.0321547	0.214633	-0.169022	0.223061	0.273734	0.12217	0.0751576	0.476289
ADAM10	-0.330333	0.094676	-0.334486	-0.22066	-0.484677	-0.487564	-0.00873498	-0.149035	-0.341283	-0.0281671	-0.440689	0.188778	-0.100329	0.24233	-0.323367	0.166896	-0.211848	0.230046	-0.223039	0.116773	0.114382	0.541909
ADAM11	-0.0353461	0.349819	-0.0743542	-0.127733	-0.0647592	-0.0940981	0.0442039	-0.216662	-0.0552585	-0.110483	-0.189286	-0.482303	-0.113577	0.26904	-0.0624667	0.0753603	-0.0880217	0.19025	0.05111	0.0988853	0.627294	0.875798
ADAM12	0.016671	0.171116	0.0945081	0.628292	-0.0797449	0.227583	-0.1499	-0.508217	-0.167587	0.450597	0.340842	0.331611	0.21683	0.391158	0.00913152	0.190682	0.112981	0.312793	-0.207699	0.147764	0.218829	0.652889
ADAM15	-0.10149	0.646357	0.356118	0.273665	0.243489	-0.247714	-0.0347804	-0.0846831	0.0385204	0.187464	-0.0322932	-0.193153	0.0969892	0.339768	0.0782605	0.180773	0.0876248	0.259661	-0.0187287	0.168898	0.916019	0.980953
ADAM17	-0.314708	0.0629831	0.0184378	-0.0897689	0.158882	0.185292	-0.578085	-0.611152	0.0607893	0.0521867	0.506834	0.235666	-0.0274656	0.307767	-0.0246416	0.378349	-0.0260536	0.328822	0.00282395	0.087504	0.975504	0.996234
ADAM18	0.113792	0.530744	0.0773786	0.124616	0.199841	-0.0485375	0.549079	-0.00272811	0.196956	0.0475645	NA	NA	0.130332	0.232869	0.227409	0.187468	0.178871	0.205764	0.0970776	0.160851	0.578713	0.856046
ADAM19	-0.0928512	0.0962694	0.216426	0.478691	0.0171807	0.697178	-0.00804973	-0.160483	0.0335802	0.158122	0.347131	0.1254	0.23253	0.305461	0.0855695	0.163411	0.15905	0.245846	-0.14696	0.132322	0.317264	0.724461
ADAM2	-0.263335	0.174742	0.31273	-0.0799092	-0.0630122	-0.147125	0.319896	0.045443	0.0195883	-0.0385274	NA	NA	-0.00907522	0.124201	0.0651733	0.251294	0.028049	0.190928	0.0742485	0.142178	0.629101	0.876771
ADAM20	0.394517	0.432167	0.0069762	-0.0384393	0.156583	-0.311353	-0.125901	-0.000896564	-0.158614	0.150259	-0.317587	-0.120186	0.0185918	0.253036	-0.00733776	0.253676	0.00562703	0.241945	-0.0259296	0.110816	0.824274	0.949282
ADAM21	0.128623	0.0121116	-0.0726791	0.122887	-0.11161	-0.0814205	0.08799	-0.159409	-0.023427	0.0955944	-0.246199	-0.125753	-0.0226649	0.117608	-0.0395502	0.136969	-0.0311076	0.122034	-0.0168854	0.0685326	0.81518	0.94721
ADAM22	0.306247	0.549948	-0.256166	-0.0495942	-0.214663	0.192129	-0.0214592	0.124461	0.0637328	0.113641	0.0498655	0.0934859	0.170679	0.202076	-0.012074	0.205729	0.0793022	0.216583	-0.182753	0.0556292	0.021829	0.338033
ADAM23	-0.174234	0.334781	0.222694	0.428772	-0.171397	0.277523	-0.0834122	0.276082	0.112876	-0.0809895	-0.0409635	-0.432894	0.133879	0.327286	-0.0224061	0.159807	0.0557365	0.258764	-0.156285	0.150219	0.345831	0.741757
ADAM28	-0.247116	-0.0716345	0.175411	0.196673	-0.274091	0.517278	-0.536932	-0.0035673	-0.344537	0.387072	-0.674188	0.379807	0.234271	0.235024	-0.316909	0.291858	-0.0413186	0.382989	-0.55118	0.159724	0.0182212	0.322805
ADAM29	NA	NA	-0.0756407	0.0195735	-0.0352346	0.0827463	0.16129	0.257452	-0.0959318	0.157222	0.125972	0.412967	0.185992	0.154763	0.0160911	0.119116	0.101042	0.158018	-0.169901	0.0414448	0.0148596	0.298657
ADAM30	0.0220118	0.153265	0.0299425	0.337228	0.0319803	-0.182665	0.104144	-0.049581	-0.0347282	0.187887	NA	NA	0.0892269	0.205264	0.03067	0.0493775	0.0599485	0.14409	-0.0585568	0.103385	0.601393	0.866325
ADAM32	0.157428	0.103001	-0.125783	0.0686575	-0.12551	-0.0659297	0.000112658	-0.242952	0.0371473	0.0605257	0.227733	0.122749	0.00767532	0.139336	0.0285213	0.14472	0.0180983	0.135879	0.0208459	0.0611992	0.747232	0.922991
ADAM33	0.185964	0.258734	0.303166	-0.0229932	0.0270531	0.0928446	-0.143968	0.0406398	0.0210258	-0.214632	-0.496645	-0.668045	-0.0855752	0.324394	-0.0172338	0.280452	-0.0514045	0.291304	0.0683414	0.0830609	0.448077	0.795524
ADAM3A	NA	NA	NA	NA	NA	NA	0.593428	0.228043	-0.0177088	-0.140672	NA	NA	0.0436853	0.260721	0.28786	0.432139	0.165773	0.323698	0.244174	0.121211	0.293337	0.707897
ADAM6	NA	NA	-0.0970609	-0.409842	0.202053	0.135045	0.638971	0.332579	NA	NA	NA	NA	0.0192608	0.384515	0.247988	0.37016	0.133624	0.360059	0.228727	0.0808805	0.105603	0.529656
ADAM7	-0.0167728	0.298282	0.0471677	-0.236472	-0.191526	0.0385211	-0.345827	-0.319388	0.0843725	0.0527356	NA	NA	-0.0332644	0.247806	-0.0845171	0.180408	-0.0588908	0.206125	-0.0512527	0.105166	0.651513	0.886779
ADAM8	-0.568883	0.0574682	0.0193063	0.636839	-0.0086489	0.64842	-0.114414	0.545363	0.0229852	0.236529	0.0881664	0.649093	0.462285	0.253676	-0.0935813	0.242042	0.184352	0.374365	-0.555867	0.0700049	0.000510487	0.1252
ADAM9	-0.320907	0.404161	-0.227202	-0.065968	-0.110639	-0.161968	0.141494	0.0471919	-0.251726	-0.303151	-0.221086	-0.55913	-0.106477	0.326393	-0.165011	0.164765	-0.135744	0.248391	-0.0585339	0.14828	0.709302	0.90985
ADAMDEC1	-0.133787	-0.142455	-0.0278535	0.00301177	-0.248327	0.251602	-0.152086	0.18745	-0.24268	0.280066	-0.688058	0.19099	0.128444	0.164116	-0.248799	0.22995	-0.0601773	0.274026	-0.377243	0.136425	0.0395902	0.398958
ADAMTS1	-0.328156	-0.457079	-0.138968	0.180028	-0.0538608	0.0360759	-0.48814	-0.337065	-0.203482	-0.286068	-0.343057	-0.17156	-0.172611	0.24031	-0.259277	0.157433	-0.215944	0.198907	-0.0866661	0.0684245	0.261097	0.688386
ADAMTS10	0.267499	-0.556502	0.160854	0.0949315	0.136739	0.0377346	0.144857	0.136599	-0.229527	0.183649	-0.208384	-0.333646	-0.0728724	0.300657	0.0453397	0.210183	-0.0137664	0.254912	0.118212	0.162865	0.500483	0.822525
ADAMTS12	0.0528966	0.359765	0.29068	-0.330976	-0.0703658	0.0637908	0.0700005	0.133389	-0.111671	-0.163204	0.475466	-0.173485	-0.0184534	0.251208	0.117834	0.224665	0.0496905	0.238103	0.136288	0.164822	0.445958	0.794453
ADAMTS13	0.156987	0.629201	-0.0845818	-0.250735	0.125294	0.0477662	0.184754	0.423396	0.140497	0.302252	0.0292688	0.216958	0.22814	0.305434	0.0920365	0.101394	0.160088	0.228319	-0.136103	0.0937729	0.206374	0.641965
ADAMTS14	0.0405369	0.656757	-0.0420466	-0.0911505	-0.0675583	0.203229	-0.279215	0.248235	-0.0296953	0.233109	0.238657	0.288163	0.25639	0.238965	-0.0232203	0.167654	0.116585	0.245062	-0.279611	0.105845	0.0458817	0.413618
ADAMTS15	-0.0262655	0.40288	0.0311523	-0.251576	0.185302	0.0778999	0.292648	0.242139	0.0377403	0.0712305	-0.338058	-0.646355	-0.0172969	0.377188	0.0304199	0.215311	0.00656148	0.293874	0.0477169	0.10965	0.68158	0.89957
ADAMTS16	0.0657975	0.777978	0.254917	-0.226098	0.255075	0.188902	0.448856	0.44084	-0.0244312	-0.139984	0.00190587	-0.338099	0.117257	0.433083	0.16702	0.183888	0.142138	0.318278	0.0497636	0.169028	0.780276	0.935434
ADAMTS17	0.337932	0.676613	0.315156	-0.232979	0.00832224	-0.00808601	-0.240575	-0.139148	0.0159482	0.0641067	-0.628886	0.210505	0.0951686	0.324219	-0.0320171	0.363612	0.0315758	0.335097	-0.127186	0.185791	0.524055	0.834324
ADAMTS18	-0.154738	0.171766	0.0688066	-0.282815	-0.0396479	0.132926	-0.318026	0.0531479	-0.0720389	0.116753	-0.0929006	-0.073544	0.0197056	0.171284	-0.101424	0.129221	-0.0408593	0.157883	-0.12113	0.107359	0.310415	0.719665
ADAMTS19	0.212423	0.31584	0.108719	-0.146073	-0.406528	0.232485	0.0452376	0.185239	-0.117362	-0.158822	-0.120917	-0.365597	0.010512	0.271174	-0.0464044	0.218965	-0.0179462	0.236859	-0.0569164	0.134871	0.69055	0.902707
ADAMTS2	-0.0627677	-0.26313	0.270875	-0.19412	-0.182078	0.0818777	-0.189166	0.237559	-0.0998041	-0.197479	0.335459	-0.28874	-0.104005	0.213319	0.0120864	0.231459	-0.0459595	0.220706	0.116092	0.165975	0.515463	0.830018
ADAMTS20	0.106635	0.58373	-0.168388	-0.0816632	0.142557	-0.224189	-0.0177883	-0.250875	-0.0168081	0.12237	NA	NA	0.0298744	0.343191	0.0092414	0.122699	0.0195579	0.24322	-0.020633	0.148529	0.89623	0.974109
ADAMTS3	-0.0673703	-0.0740532	-0.0497534	-0.233505	0.190431	0.283471	-0.489717	-0.22844	0.11663	-0.0804265	-0.028385	0.0180785	-0.0524792	0.191217	-0.0546942	0.236458	-0.0535867	0.205027	-0.002215	0.0711084	0.976355	0.996562
ADAMTS4	-0.37832	-0.538072	0.00106282	0.112059	0.0727663	0.207589	0.401251	0.331442	-0.103824	-0.155672	0.349221	0.118751	0.0126827	0.313814	0.0570262	0.29074	0.0348544	0.289348	0.0443436	0.0591321	0.487076	0.817569
ADAMTS5	-0.355763	-0.427427	0.0898208	-0.2167	0.0408982	-0.101012	-0.1292	0.204914	-0.236039	-0.280772	0.110085	-0.0969516	-0.152991	0.214308	-0.080033	0.190998	-0.116512	0.197256	0.0729585	0.090146	0.455095	0.799953
ADAMTS6	-0.16409	-0.0373588	-0.0233652	-0.044965	-0.0941318	0.207697	-0.117973	-0.0630686	-0.0334432	-0.00384967	0.0683377	-0.421579	-0.0605206	0.203126	-0.0607776	0.0823102	-0.0606491	0.147764	-0.000257014	0.108249	0.998197	0.999601
ADAMTS7	NA	NA	0.0777057	0.00522846	-0.288652	0.324872	-0.0390862	0.271333	-0.0235064	-0.0271074	0.474769	-0.0228408	0.110297	0.172931	0.0402459	0.277824	0.0752714	0.221267	-0.070051	0.187232	0.727288	0.915417
ADAMTS8	0.328597	0.0530694	0.0156327	-0.00145943	0.295251	0.201403	-0.405592	-0.2625	0.0510886	-0.411458	-0.19747	-0.520621	-0.156928	0.284561	0.0145845	0.282923	-0.0711716	0.28498	0.171512	0.0908053	0.117542	0.546014
ADAMTS9	-0.20031	-0.19127	-0.105641	0.23738	0.0396086	0.230529	-0.281248	0.10416	-0.00120758	-0.181777	0.185201	-0.470964	-0.0453239	0.282649	-0.0605995	0.169836	-0.0529617	0.22246	-0.0152756	0.159634	0.927483	0.983746
ADAMTSL1	-0.238479	0.242234	-0.0417303	-0.39211	-0.306307	0.206961	-0.307595	-0.176639	0.0307355	-0.0298923	-0.502564	0.0414116	-0.0180058	0.239635	-0.227656	0.194732	-0.122831	0.235215	-0.209651	0.149478	0.219686	0.654074
ADAMTSL2	0.0945091	0.139465	0.273907	0.179202	0.0426366	0.348113	0.201325	-0.0430019	0.203455	-0.0503148	0.67137	0.360219	0.155614	0.179773	0.247867	0.223521	0.20174	0.199302	0.0922534	0.0955948	0.378844	0.761169
ADAMTSL3	0.0883936	-0.0653584	0.20429	-0.111629	-0.00962139	0.201098	-0.422861	-0.388143	0.0138492	-0.396919	-0.402802	-0.509101	-0.211675	0.266728	-0.0881254	0.262411	-0.1499	0.260386	0.12355	0.0926455	0.239864	0.670977
ADAMTSL4	-0.197002	0.185942	0.0249971	-0.0463816	-0.0968746	0.40198	NA	NA	-0.165684	-0.0579589	-0.393286	-0.576915	-0.0186669	0.364953	-0.16557	0.153197	-0.0921183	0.274993	-0.146903	0.130004	0.321649	0.727247
ADAMTSL5	0.00395695	0.0450996	0.381254	-0.171803	0.113712	-0.153667	0.430344	0.602321	0.200317	0.248473	0.387622	-0.194952	0.0625787	0.314389	0.252868	0.173333	0.157723	0.261648	0.190289	0.133302	0.212791	0.648367
ADAP1	NA	NA	0.348472	-0.0970892	0.247622	-0.18598	NA	NA	0.124766	0.204812	0.349323	0.242972	0.0411788	0.214643	0.267545	0.106489	0.154362	0.198105	0.226367	0.128868	0.177247	0.613085
ADAP2	NA	NA	0.235183	-0.0326811	-0.399753	0.261293	NA	NA	-0.266964	0.0674714	-0.0997481	0.361462	0.164386	0.179311	-0.13282	0.274328	0.0157829	0.266964	-0.297207	0.199993	0.233951	0.665721
ADAR	0.0276998	0.346449	-0.0281646	0.0907521	0.0803163	0.366865	-0.192419	0.100828	-0.24732	0.246665	0.0676652	0.420911	0.262079	0.140655	-0.0487037	0.13896	0.106687	0.210027	-0.310782	0.0493751	0.00148848	0.154368
ADARB1	-0.221738	-0.249746	0.0693645	0.222812	0.0840632	0.524598	-0.00850094	-0.178463	-0.116857	-0.24481	-0.17991	-0.475767	-0.066896	0.368376	-0.062263	0.129523	-0.0645795	0.263275	0.00463302	0.108176	0.967496	0.994525
ADARB2	-0.0613104	-0.134991	0.00965642	0.20479	-0.111205	-0.0942942	0.175599	-0.00110411	0.0209331	0.167689	0.248433	-0.425826	-0.0472893	0.230254	0.0470176	0.138526	-0.000135807	0.187741	0.0943069	0.128817	0.496966	0.820918
ADAT1	-0.191198	-0.0745857	0.114134	0.0871625	0.319428	0.0816813	0.208545	0.525722	0.279401	0.146473	0.221004	0.201083	0.161256	0.201039	0.158552	0.185031	0.159904	0.184215	-0.00270362	0.079472	0.974178	0.996083
ADAT2	NA	NA	-0.243897	-0.021957	0.075593	0.201271	NA	NA	0.181959	0.174951	0.419522	-0.101073	0.0632983	0.148087	0.108294	0.275317	0.0857964	0.206064	0.0449962	0.165334	0.80316	0.94426
ADAT3	NA	NA	0.259504	-0.0648285	0.192517	-0.191647	NA	NA	0.200889	0.0778245	0.252327	0.242276	0.0159062	0.186792	0.226309	0.0344813	0.121108	0.167664	0.210403	0.0870546	0.0944303	0.51174
ADC	0.0432868	0.37542	0.0325775	-0.304907	-0.168965	-0.0174722	-0.167959	0.0104151	-0.178217	0.147587	-0.267222	0.383653	0.099116	0.262431	-0.11775	0.126232	-0.00931683	0.226659	-0.216866	0.132486	0.16258	0.600263
ADCK1	0.515091	0.428864	0.00542548	0.293088	0.335656	-0.0275191	0.261558	0.424224	0.0890684	0.180164	0.249296	-0.128526	0.195049	0.232921	0.242682	0.180632	0.218866	0.200274	0.0476334	0.113428	0.69196	0.902708
ADCK2	0.135589	0.2286	0.26248	0.112287	0.276532	0.00372295	0.250897	-0.0350156	0.284427	0.22489	0.49595	0.383013	0.152916	0.156895	0.284313	0.117101	0.218614	0.148764	0.131397	0.0577608	0.0720013	0.471069
ADCK4	-0.107369	-0.0403395	0.1269	-0.314686	0.00342572	-0.0317712	0.289515	0.24383	0.0161896	0.19983	-0.00178654	-0.019605	0.00620958	0.2006	0.0544791	0.137054	0.0303444	0.165725	0.0482696	0.0861933	0.59963	0.865194
ADCK5	0.205065	0.263374	0.4155	0.013305	0.264634	0.0174217	0.175184	0.258728	0.215069	0.355338	0.324934	0.183904	0.182012	0.140073	0.266731	0.0898631	0.224371	0.120609	0.0847192	0.0875129	0.377468	0.759835
ADCY1	0.0580794	0.705941	-0.230935	0.21376	-0.0419253	0.162633	0.0529385	0.414074	-0.189709	0.15706	0.0212655	-0.266373	0.231183	0.321528	-0.0550476	0.126115	0.0880675	0.276703	-0.28623	0.129249	0.0776572	0.480921
ADCY10	NA	NA	-0.153821	0.242815	-0.010962	-0.302198	NA	NA	0.123302	-0.0711878	-0.31627	-0.0714816	-0.0505131	0.223796	-0.0894378	0.188869	-0.0699754	0.192835	-0.0389247	0.16679	0.830487	0.95171
ADCY2	0.233276	0.205998	0.142602	-0.179775	-0.211767	-0.106223	-0.336357	-0.550152	0.000129565	-0.364023	-0.252386	-0.458083	-0.242043	0.275517	-0.0707504	0.230824	-0.156397	0.258311	0.171293	0.0731187	0.0661605	0.460699
ADCY3	0.253689	-0.116519	0.399413	-0.105847	0.402224	0.340081	-0.0224643	0.470793	0.354762	0.081634	0.634807	0.107645	0.129631	0.236435	0.337072	0.216014	0.233352	0.241569	0.207441	0.156399	0.242073	0.672971
ADCY4	-0.336223	-0.0207399	-0.0994407	0.00454419	-0.111745	-0.0631976	-0.314734	0.272222	-0.169037	-0.173572	-0.362637	-0.475522	-0.0760443	0.24499	-0.232303	0.118971	-0.154174	0.200935	-0.156259	0.10384	0.19271	0.628061
ADCY5	0.153182	-0.211058	0.0458024	-0.126275	0.0248548	0.201204	-0.169545	0.269524	0.0844078	-0.254961	-0.407554	-0.491506	-0.102179	0.288984	-0.0448086	0.207896	-0.0734936	0.241874	0.0573702	0.127624	0.671868	0.896151
ADCY6	-0.265356	-0.0301763	-0.0983654	0.0348929	0.37003	0.189928	0.255559	0.3135	-0.00870274	0.291473	-0.489259	0.43129	0.205151	0.176028	-0.0393489	0.320151	0.0829012	0.277448	-0.2445	0.151404	0.167257	0.604569
ADCY7	-0.310209	-0.3887	-0.361384	0.384595	-0.311639	0.350932	-0.405537	0.0778675	-0.298378	0.326835	-0.11812	0.295548	0.174513	0.296533	-0.300878	0.098208	-0.0631824	0.325559	-0.475391	0.121293	0.0111892	0.280088
ADCY8	0.223874	0.457008	0.0682437	-0.0364328	0.0411388	0.0729998	0.230282	0.24091	0.211139	-0.121478	-0.272473	-0.431555	0.030242	0.306287	0.0837006	0.193021	0.0569713	0.245675	0.0534586	0.0785772	0.526513	0.83485
ADCY9	-0.159766	-0.382956	-0.441966	-0.326691	0.356187	-0.128464	-0.340513	0.112926	0.0735129	0.00921901	-0.718978	-0.437833	-0.1923	0.224742	-0.205254	0.382945	-0.198777	0.299436	-0.0129541	0.139734	0.929737	0.984354
ADCYAP1	0.208296	-0.155612	0.0826524	0.138908	-0.0769934	0.00449511	-0.259803	-0.112711	-0.190181	-0.194791	-0.350799	-0.327017	-0.107788	0.162116	-0.0978046	0.212358	-0.102796	0.180198	0.00998331	0.0739052	0.897816	0.974666
ADCYAP1R1	0.513626	0.368796	-0.242049	-0.334384	0.120416	0.039968	-0.259557	0.0185091	0.0405276	-0.19794	-0.30707	-0.427165	-0.0887027	0.291274	-0.0223512	0.315343	-0.0555269	0.291488	0.0663515	0.0726105	0.402736	0.773548
ADD1	0.0408444	-0.475579	0.161268	-0.101231	0.0438653	0.413051	-0.617904	-0.664008	3.01913e-05	-0.34306	-0.495846	-0.337688	-0.251419	0.374271	-0.144624	0.32612	-0.198022	0.339302	0.106795	0.135193	0.465354	0.806273
ADD2	-0.312303	-0.0863163	0.101837	0.187903	0.208701	-0.189344	-0.0803162	0.168152	-0.0325607	0.132509	-0.35168	-0.330696	-0.0196319	0.21517	-0.0777201	0.221994	-0.048676	0.210631	-0.0580882	0.0976554	0.577853	0.856046
ADD3	0.0960037	-0.164214	0.074298	-0.185371	0.0957073	-0.228948	0.313867	0.0644981	0.12695	0.0841469	-0.16115	0.0701757	-0.0599522	0.147205	0.0909458	0.15157	0.0154968	0.162795	0.150898	0.0859166	0.139381	0.576976
ADFP	-0.0409478	-0.191174	-0.146398	-0.174761	0.0549707	-0.0436379	0.15032	0.551559	NA	NA	NA	NA	0.0354963	0.350319	0.00448621	0.12734	0.0199913	0.244581	-0.0310101	0.125911	0.82135	0.948383
ADH1A	0.0621071	0.0297817	-0.112345	-0.0776409	-0.145485	-0.0488121	-0.0254311	-0.12805	-0.386374	0.0816346	-0.423155	-0.395134	-0.0897035	0.167457	-0.17178	0.194723	-0.130742	0.178378	-0.082077	0.0819599	0.36259	0.752166
ADH1B	-0.340478	-0.0191333	NA	NA	NA	NA	-0.050845	0.0285657	-0.193742	-0.200125	-0.83906	-0.669457	-0.215037	0.318559	-0.356031	0.343043	-0.285534	0.315602	-0.140994	0.0700342	0.137555	0.574924
ADH1C	0.0731852	-0.0261679	-0.131916	-0.225758	-0.157009	0.0132338	0.0233522	0.0304074	-0.287119	0.311268	-0.6255	0.394222	0.0828675	0.229716	-0.184168	0.252244	-0.0506502	0.268989	-0.267035	0.184189	0.206803	0.642446
ADH4	0.379784	0.0852151	0.318586	-0.095399	0.00793379	0.0540442	-0.279639	-0.445221	0.0826201	0.0800872	-0.419403	0.105175	-0.0360164	0.213165	0.0149803	0.317922	-0.0105181	0.259435	0.0509967	0.135066	0.721247	0.914222
ADH5	0.168018	-0.0958521	0.155937	-0.451878	-0.0556485	0.0613347	-0.199524	-0.634178	-0.223546	-0.406444	-0.479815	-0.547493	-0.345752	0.270926	-0.105763	0.248408	-0.225757	0.277705	0.239989	0.105537	0.0720788	0.471069
ADH6	0.124323	0.0866739	-0.0889992	0.0976535	-0.115652	-0.0975682	0.216788	0.356234	-0.0996169	0.226003	-0.0818868	0.19078	0.143296	0.153455	-0.0075073	0.14145	0.0678944	0.161247	-0.150803	0.0577219	0.0475211	0.414519
ADH7	NA	NA	-0.0428407	-0.165503	0.224306	-0.245057	0.261808	0.425371	0.0223519	-0.0293449	NA	NA	-0.0036335	0.299552	0.116406	0.149432	0.0563864	0.228349	0.12004	0.131382	0.428261	0.785946
ADHFE1	-0.451139	0.0193336	-0.0845024	-0.060891	-0.268245	0.249983	-0.299734	0.0261066	-0.19279	-0.268939	-0.697253	-0.196285	-0.0384486	0.183979	-0.332277	0.21603	-0.185363	0.245244	-0.293829	0.105734	0.0389509	0.397599
ADI1	-0.0151877	0.484889	-0.448855	0.0455952	-0.172345	-0.444778	-0.387244	-0.516111	0.00654953	-0.0383564	-0.311295	0.0214157	-0.0745575	0.366052	-0.221396	0.191944	-0.147977	0.289022	-0.146839	0.137687	0.334975	0.735478
ADIG	NA	NA	0.271025	-0.308156	0.0284846	-0.177583	NA	NA	-0.129221	0.136368	NA	NA	-0.116457	0.228479	0.0567628	0.201616	-0.0298473	0.214808	0.17322	0.244417	0.551977	0.845813
ADIPOQ	-0.0149224	-0.118759	0.0555337	-0.0962018	0.0439843	0.120388	0.313408	0.367606	-0.129896	-0.0751205	-0.27346	-0.136631	0.0102137	0.198329	-0.000892162	0.197542	0.00466078	0.188813	-0.0111059	0.0460301	0.818925	0.947457
ADIPOR1	-0.353126	-0.575132	0.164401	0.00242768	-0.185702	-0.148935	0.544082	0.534146	0.0180004	0.0527424	0.475628	0.580576	0.0743042	0.434741	0.110547	0.356499	0.0924257	0.379521	0.0362429	0.0520615	0.517357	0.830773
ADIPOR2	0.262633	0.461597	-0.10836	-0.200147	-0.163879	-0.158952	0.34018	0.58245	-0.0774351	0.167593	-0.121457	0.214455	0.177833	0.316852	0.0219469	0.219615	0.0998897	0.272369	-0.155886	0.0667841	0.0668632	0.461772
ADK	0.00137035	0.0152667	-0.056995	-0.13493	0.206641	-0.495832	-0.000675672	-0.275402	0.254641	-0.0748751	0.320742	-0.219835	-0.197601	0.178768	0.120954	0.158675	-0.0383237	0.231617	0.318555	0.110627	0.0346065	0.387222
ADM	-0.591411	-0.191954	-0.202931	-0.0880679	-0.0246424	-0.306373	-0.269643	0.0998225	-0.174067	0.0414341	-0.347086	-0.0656781	-0.085136	0.148978	-0.268297	0.19138	-0.176716	0.189436	-0.183161	0.10214	0.132912	0.567428
ADM2	-0.204796	0.683172	0.148609	0.0640158	0.218327	-0.132291	-0.242927	-0.0419922	0.228475	0.308028	0.125256	0.37776	0.209782	0.304506	0.0454907	0.212687	0.127636	0.264708	-0.164292	0.170009	0.378242	0.76066
ADNP	0.322056	-0.662783	-0.132419	-0.421811	0.139521	0.138555	0.205908	-0.257009	0.364398	0.067838	0.644667	-0.100385	-0.205932	0.304199	0.257355	0.258499	0.0257114	0.361902	0.463288	0.144128	0.0236121	0.345872
ADNP2	NA	NA	-0.429286	-0.127223	-0.170573	0.0402815	NA	NA	-0.102042	0.0997822	-0.376061	-0.00135999	0.00287007	0.0961489	-0.269491	0.157814	-0.13331	0.189288	-0.272361	0.0409412	0.00692265	0.236512
ADO	NA	NA	-0.243926	-0.243216	0.146091	-0.254305	NA	NA	0.104718	-0.164035	0.146584	-0.152617	-0.203543	0.0526151	0.0383665	0.189215	-0.0825884	0.182347	0.24191	0.0856277	0.0664559	0.461227
ADORA1	0.161147	0.301454	0.368951	0.126953	0.10067	-0.0843702	-0.41027	-0.406515	-0.106942	0.2994	0.136184	-0.231961	0.000826751	0.290794	0.0416234	0.268379	0.0212251	0.267639	0.0407967	0.115926	0.739244	0.920454
ADORA2A	-0.457876	0.549679	0.298622	0.64142	0.129746	0.266994	-0.134738	0.362691	NA	NA	-0.375889	0.346818	0.433521	0.155708	-0.108027	0.322784	0.162747	0.372219	-0.541548	0.150812	0.0229441	0.34354
ADORA2B	-0.057274	0.184072	-0.199215	-0.120175	-0.19638	0.242777	0.160578	-0.00344246	-0.208741	0.253865	-0.067873	0.271739	0.13814	0.161909	-0.0948175	0.142517	0.021661	0.189601	-0.232957	0.0979771	0.0633477	0.454019
ADORA3	-0.0390244	0.10637	0.103715	-0.427338	-0.291095	-0.188855	-0.247037	-0.406769	-0.150469	0.0750259	-0.268133	0.25487	-0.0977829	0.285754	-0.148674	0.154891	-0.123228	0.220743	-0.0508909	0.146965	0.743229	0.921593
ADPGK	-0.350185	-0.308784	-0.182838	0.160704	0.144164	0.283599	0.281243	0.617134	-0.151617	0.35598	0.0992626	0.430038	0.256445	0.316078	-0.0266618	0.238544	0.114892	0.305181	-0.283107	0.0678651	0.00872537	0.258412
ADPRH	-0.0705	-0.333066	0.0854845	0.0463657	-0.0721155	0.0990248	-0.401949	-0.257528	-0.15391	0.0375848	0.135314	-0.0574736	-0.0775153	0.177693	-0.0796128	0.191317	-0.0785641	0.176042	-0.00209745	0.0805043	0.980222	0.996959
ADPRHL1	0.237206	0.399144	-0.0711598	-0.151545	0.00889903	-0.536389	0.245407	0.281539	0.134451	0.12931	0.0901118	0.292903	0.0691605	0.353008	0.107486	0.125309	0.0883232	0.25334	0.0383253	0.110101	0.741947	0.921237
ADPRHL2	-0.539782	-0.0410201	0.256918	0.190825	0.0819322	0.122787	-0.0748877	-0.209157	-0.00344016	0.0859554	-0.0937663	-0.106827	0.00709387	0.151933	-0.062171	0.266573	-0.0275386	0.210003	-0.0692649	0.0916889	0.484035	0.816206
ADRA1A	0.165697	0.591486	0.0143868	-0.213304	0.483374	0.0464138	0.246005	-0.0374938	0.0677813	0.123901	-0.461616	-0.204981	0.0510038	0.296875	0.0859379	0.314707	0.0684709	0.292254	0.0349341	0.137372	0.809389	0.945885
ADRA1B	-0.213422	-0.253884	0.279956	0.444135	-0.239329	0.327468	0.505044	0.477967	-0.0556913	-0.0597974	0.0428258	-0.254059	0.113638	0.34294	0.0532306	0.291275	0.0834343	0.304988	-0.0604074	0.117877	0.630154	0.876946
ADRA1D	0.248369	0.575795	-0.0125371	-0.364494	0.21387	-0.249582	-0.437558	-0.0926424	0.0530831	-0.20962	-0.0740318	-0.21031	-0.0918089	0.338487	-0.00146749	0.247922	-0.0466382	0.286781	0.0903414	0.141828	0.552155	0.845813
ADRA2A	0.258863	0.477915	0.210867	0.267197	0.00698963	0.0407941	-0.162783	0.0663585	-0.215429	0.136518	-0.00688767	0.479662	0.244741	0.19758	0.0152701	0.191353	0.130005	0.220792	-0.229471	0.0705836	0.0226696	0.343074
ADRA2B	0.257159	0.734144	-0.270986	0.0238254	-0.179806	0.0121247	-0.39237	-0.52464	-0.217845	0.0156167	-0.241244	-0.196793	0.0107129	0.413089	-0.174182	0.223368	-0.0817345	0.331009	-0.184895	0.0856592	0.0833456	0.492717
ADRA2C	0.424296	0.670947	-0.0549995	0.0714857	0.0136273	-0.126908	0.592597	0.421463	-0.0204381	-0.269716	0.366457	-0.0507482	0.119421	0.357427	0.220257	0.274969	0.169839	0.308562	0.100836	0.100177	0.360338	0.75167
ADRB1	0.130236	0.726787	-0.186539	0.187633	0.0816128	-0.127157	-0.353478	-0.17582	-0.187048	-0.103868	-0.670335	-0.460722	0.00780889	0.408214	-0.197592	0.29443	-0.0948915	0.355887	-0.205401	0.110867	0.123124	0.554776
ADRB2	-0.0525136	0.31457	-0.0390697	0.154821	-0.315368	0.125246	-0.472969	0.387735	-0.411624	-0.0243026	-0.537452	-0.111001	0.141178	0.190931	-0.304833	0.213631	-0.0818273	0.302601	-0.446011	0.090484	0.00436276	0.207277
ADRB3	-0.0852581	0.0517487	-0.117543	-0.283137	0.240722	-0.057448	-0.589152	-0.314537	-0.0268861	0.152538	-0.407879	-0.498881	-0.158286	0.24775	-0.164333	0.293663	-0.161309	0.259054	-0.00604675	0.0914269	0.949831	0.990433
ADRBK1	0.163178	0.408823	0.0301913	0.279469	0.308435	-0.0685769	0.300209	-0.205783	0.203361	0.420568	0.334373	0.384548	0.203175	0.271795	0.223291	0.115588	0.213233	0.199404	0.0201165	0.137588	0.889469	0.97261
ADRBK2	0.103119	0.0683822	0.422194	0.419463	0.0428391	0.46242	-0.334041	-0.0367058	0.117583	-0.0610637	0.463954	0.118141	0.161773	0.226481	0.135941	0.29	0.148857	0.248444	-0.0258314	0.117355	0.834488	0.953723
ADRM1	0.356219	0.133549	0.182498	0.0087899	0.190017	-0.0326414	0.171587	-0.146986	0.569493	0.207345	0.879478	0.270824	0.0734799	0.157813	0.391549	0.284143	0.232514	0.274974	0.318069	0.0646598	0.0044009	0.20746
ADSL	0.217265	0.0102646	0.191267	0.302896	0.102904	-0.199581	0.616289	0.0315281	0.0926187	0.0985517	0.17332	-0.413777	-0.0283529	0.248507	0.232277	0.194469	0.101962	0.25256	0.26063	0.11915	0.0803585	0.486418
ADSS	-0.259464	-0.43822	-0.31732	0.185571	-0.163553	0.0278081	0.483118	0.140097	-0.177394	0.0105713	0.432214	-0.0518094	-0.0209971	0.222272	-0.000400013	0.359567	-0.0106986	0.285202	0.0205971	0.153427	0.898444	0.97479
ADSSL1	-0.331172	-0.184462	-0.0987345	0.00057909	-0.292084	-0.27251	0.182977	0.56072	-0.299684	-0.0755226	-0.638511	-0.427884	-0.0665133	0.342035	-0.246201	0.272776	-0.156357	0.309521	-0.179688	0.0501148	0.0157823	0.30646
AEBP1	-0.185493	-0.0771214	0.185171	0.191702	0.0134124	0.412236	-0.139063	-0.289109	-0.149924	-0.0753612	0.111954	-0.397691	-0.0392241	0.300275	-0.0273237	0.154107	-0.0332739	0.227635	0.0119004	0.123532	0.926997	0.983746
AEBP2	0.548405	-0.0895842	-0.32231	-0.427382	-0.00690481	0.518413	-0.128044	0.0202604	0.00337831	-0.249086	0.250531	-0.131049	-0.0597379	0.321761	0.0575093	0.304633	-0.00111429	0.304944	0.117247	0.167619	0.515443	0.830018
AEN	NA	NA	-0.099067	0.178652	0.292028	0.0492933	NA	NA	0.160222	0.187072	0.397278	0.160816	0.143959	0.0640524	0.187615	0.214319	0.165787	0.148284	0.0436565	0.124184	0.74842	0.92342
AES	0.328499	0.235551	0.101538	0.354197	-0.00543504	-0.0683505	0.187497	-0.323913	0.262744	-0.116114	0.00731264	-0.194582	-0.0188688	0.260668	0.147026	0.136231	0.0640785	0.216396	0.165895	0.109109	0.188876	0.624847
AFAP1	-0.321341	0.318393	-0.0197963	0.0586327	-0.0347364	-0.068609	NA	NA	-0.0291738	-0.269825	0.168961	-0.580665	-0.108415	0.339385	-0.0472174	0.175435	-0.077816	0.256732	0.0611971	0.225575	0.799591	0.942874
AFAP1L1	-0.375679	-0.309162	-0.0476809	0.022174	-0.0493154	0.248483	NA	NA	-0.105282	-0.231613	0.077906	-0.581427	-0.170309	0.317999	-0.10001	0.168065	-0.13516	0.242632	0.0702989	0.161858	0.686454	0.901978
AFAP1L2	-0.26598	0.0729864	-0.228669	0.140332	-0.0949315	0.151281	0.0847368	-0.189028	-0.374196	-0.111057	-0.219637	-0.395541	-0.055171	0.216407	-0.183113	0.158939	-0.119142	0.192962	-0.127942	0.113812	0.312004	0.721131
AFF1	0.413599	0.692933	-0.15595	-0.24021	-0.231718	-0.258364	-0.248097	-0.350552	-0.294666	-0.123602	-0.725208	-0.322258	-0.100342	0.396538	-0.207007	0.365041	-0.153675	0.367624	-0.106665	0.0855768	0.267821	0.692799
AFF2	-0.0491405	0.126419	0.157036	0.362418	0.232212	-0.0693132	0.0773714	0.0444435	-0.17791	-0.0310324	-0.162849	0.562278	0.165869	0.247448	0.0127868	0.169808	0.0893277	0.217554	-0.153082	0.138056	0.317964	0.724784
AFF3	-0.10456	-0.0833165	-0.106806	0.15455	-0.246245	0.242191	-0.496208	-0.483946	-0.112158	-0.0726112	-0.71763	-0.377216	-0.103391	0.285346	-0.297268	0.255563	-0.20033	0.277397	-0.193876	0.0815262	0.0633148	0.454019
AFF4	-0.17713	-0.562721	0.0394064	-0.317508	-0.0810355	0.202384	-0.288636	-0.226279	0.048763	-0.117446	-0.313935	-0.140766	-0.193722	0.252216	-0.128761	0.157646	-0.161242	0.203378	0.0649613	0.114394	0.59467	0.86246
AFG3L1	-0.132384	-0.425191	-0.000342512	0.18427	0.217927	0.472504	0.450059	0.662734	NA	NA	NA	NA	0.223579	0.475138	0.133815	0.255568	0.178697	0.356437	-0.0897642	0.128331	0.534614	0.837655
AFG3L2	-0.0125952	0.296554	0.00106087	0.173148	0.101121	0.0664083	0.0585814	0.208152	-0.131959	0.359742	-0.689361	0.145654	0.208276	0.105846	-0.112192	0.293574	0.0480422	0.268843	-0.320468	0.125377	0.0508915	0.420183
AFM	0.230003	-0.0190955	0.0907904	-0.234149	-0.123531	0.0560355	0.34052	-0.126819	0.104727	0.215183	0.122162	0.0472844	-0.0102601	0.15641	0.127445	0.155432	0.0585926	0.165146	0.137705	0.103653	0.241408	0.672663
AFMID	-0.0694316	0.129526	0.194134	0.14506	-0.0330315	-0.0660315	0.319321	-0.0397372	-0.00306497	0.237016	-0.0918614	-0.109394	0.0494066	0.139468	0.0526775	0.165749	0.051042	0.146055	0.00327087	0.0875378	0.97164	0.99516
AFP	0.343589	0.0418181	-0.0332559	0.134736	0.0684768	-0.233065	-0.0697813	0.0264132	-0.0218033	-0.10768	0.455577	-0.104689	-0.0404112	0.132421	0.1238	0.221262	0.0416945	0.19385	0.164211	0.11239	0.203833	0.639202
AFTPH	-0.0768051	-0.200626	-0.19496	-0.283329	-0.0852768	0.0300872	0.136287	-0.348215	0.0361622	0.254201	-0.0164411	0.414706	-0.022196	0.308651	-0.0335055	0.113663	-0.0278508	0.221833	-0.0113095	0.129596	0.933846	0.986231
AGA	0.226755	0.459146	-0.123884	-0.254692	-0.115871	-0.427862	-0.252015	-0.301617	-0.00853721	-0.06416	-0.536911	-0.170145	-0.126555	0.31199	-0.135077	0.253998	-0.130816	0.271273	-0.00852211	0.101339	0.936244	0.986777
AGAP1	NA	NA	-0.0822797	0.0410555	0.383238	0.161956	NA	NA	0.153841	-0.4361	-0.156878	0.0703649	-0.0406809	0.268595	0.0744804	0.244765	0.0168997	0.245731	0.115161	0.185022	0.577769	0.856046
AGAP2	NA	NA	-0.153216	0.562624	-0.319949	0.168218	NA	NA	-0.201606	0.251514	-0.413418	0.625074	0.401858	0.22573	-0.272047	0.117421	0.0649051	0.396866	-0.673905	0.134761	0.0153862	0.303857
AGAP3	NA	NA	-0.00466877	0.133508	0.0986399	0.260583	NA	NA	0.360533	-0.00151178	0.701138	-0.131167	0.0653532	0.169165	0.288911	0.314882	0.177132	0.262749	0.223557	0.236152	0.413649	0.77909
AGBL1	NA	NA	-0.0489612	-0.143415	-0.121041	-0.202284	-0.304649	-0.122895	-0.146639	0.188391	-0.328823	-0.214556	-0.0989517	0.165196	-0.190023	0.121392	-0.144487	0.144851	-0.0910709	0.0813601	0.325662	0.730314
AGBL2	0.520924	0.150023	-0.0800841	0.0245154	0.112745	-0.101108	0.125911	0.405806	-0.00608426	0.107597	-0.583317	0.251036	0.139645	0.17641	0.0150158	0.359244	0.0773304	0.277568	-0.124629	0.172091	0.501395	0.822878
AGBL3	0.282944	0.0969265	0.0200187	-0.0355444	-0.112954	0.0103273	NA	NA	0.1361	-0.0504266	0.190496	-0.161214	-0.0279862	0.0940497	0.103321	0.153828	0.0376674	0.138699	0.131307	0.0791113	0.172298	0.607482
AGBL4	0.21155	0.734211	-0.298848	-0.04083	0.0892774	-0.053375	-0.265322	-0.0730066	-0.0505275	0.155864	-0.0648977	-0.377609	0.0575425	0.373076	-0.0631281	0.197628	-0.00279279	0.291531	-0.120671	0.122488	0.369786	0.756878
AGBL5	NA	NA	0.270697	-0.0455491	0.652471	-0.130221	NA	NA	0.374479	-0.363792	0.348267	-0.0980508	-0.159403	0.140657	0.411478	0.166595	0.126037	0.336882	0.570882	0.113004	0.0149626	0.299401
AGER	0.449227	0.341667	0.0978169	0.413709	-0.0488088	0.349036	0.0925757	0.353563	0.00285413	0.128032	-0.0736964	-0.125625	0.243397	0.205643	0.0866614	0.191156	0.165029	0.206232	-0.156736	0.083411	0.119018	0.549213
AGFG1	NA	NA	-0.0139176	-0.0262903	0.0761473	-0.433609	NA	NA	0.195499	-0.0688987	0.541784	-0.12766	-0.164115	0.184407	0.199878	0.243541	0.0178818	0.279013	0.363993	0.143789	0.0853168	0.496129
AGFG2	NA	NA	0.0496141	0.0395467	0.346274	-0.365048	NA	NA	0.261455	0.280388	-0.197115	0.511102	0.116497	0.374335	0.115057	0.242644	0.115777	0.29204	-0.00144012	0.289828	0.996347	0.9991
AGGF1	0.344184	-0.596756	0.280538	-0.163567	-0.268685	-0.130176	0.35045	0.196451	0.0331259	-0.0352573	-0.14055	-0.0158412	-0.124191	0.263577	0.0998438	0.265786	-0.0121737	0.278168	0.224035	0.167787	0.239361	0.670191
AGK	0.483955	-0.230724	-0.196102	-0.0193777	0.162184	0.125886	NA	NA	0.260347	-0.094096	0.501185	-0.256909	-0.0950443	0.157437	0.242314	0.284763	0.0736348	0.280482	0.337358	0.183657	0.140103	0.577534
AGL	-0.204468	-0.435473	0.122594	-0.360474	0.0841005	-0.0437486	-0.371426	-0.339272	-0.172612	-0.300056	-0.660893	-0.314898	-0.298987	0.133741	-0.200451	0.292355	-0.249719	0.222776	0.0985362	0.112812	0.422374	0.783143
AGMAT	0.458363	0.501075	0.157156	0.178773	0.197192	-0.212598	0.417276	0.26244	0.287206	0.337513	0.259718	0.161872	0.204846	0.238937	0.296152	0.119586	0.250499	0.186345	0.0913059	0.0721751	0.261602	0.688386
AGPAT1	-0.224746	0.310647	-0.00271856	0.164426	-0.0280613	-0.0772757	0.222001	0.34024	0.0952262	-0.0916789	0.102643	-0.0279699	0.103065	0.195308	0.0273908	0.152113	0.0652278	0.171516	-0.075674	0.107799	0.514008	0.829505
AGPAT2	0.0934816	-0.0964731	0.258412	0.0283654	0.375613	-0.0189394	0.1725	0.318759	0.118748	0.257602	0.399568	0.489309	0.163104	0.227263	0.236387	0.130261	0.199745	0.180704	0.0732831	0.0933057	0.46778	0.807938
AGPAT3	0.346492	-0.119679	-0.000570624	0.0688662	-0.06929	-0.479122	0.318459	0.462971	0.204407	0.136964	0.31509	0.640053	0.118342	0.401837	0.185764	0.179046	0.152053	0.298677	0.0674224	0.128304	0.621705	0.874442
AGPAT4	-0.358089	-0.186346	-0.149348	0.137847	-0.372054	0.0320361	-0.252905	-0.0446747	-0.47625	-0.256449	-0.230697	-0.467765	-0.130892	0.218414	-0.306557	0.117549	-0.218725	0.190737	-0.175665	0.0890673	0.105616	0.529656
AGPAT5	0.157567	0.167252	-0.152876	0.0554583	-0.210639	-0.0445741	0.369082	0.203509	-0.157728	0.349819	0.0984489	0.274926	0.167732	0.143948	0.0173091	0.228719	0.0925204	0.198414	-0.150423	0.0915562	0.161314	0.598705
AGPAT6	-0.342749	-0.141971	0.166644	0.282597	0.272858	0.195373	-0.397224	-0.462394	0.367916	0.150744	0.199279	0.542456	0.0944675	0.350837	0.044454	0.328847	0.0694608	0.325247	-0.0500135	0.0844459	0.579446	0.856046
AGPAT9	NA	NA	-0.0881999	-0.0491034	-0.0366789	0.0325527	NA	NA	-0.149742	0.0191304	-0.612442	0.280046	0.0706563	0.144098	-0.221766	0.26452	-0.0755548	0.251631	-0.292422	0.201935	0.243417	0.674103
AGPS	0.482615	0.821852	-0.180667	-0.380953	0.022565	-0.420878	0.479136	0.243207	-0.115815	-0.0850239	-0.356828	-0.437121	-0.0431527	0.498796	0.0551676	0.351601	0.00600746	0.41463	0.0983202	0.109071	0.408678	0.776691
AGR2	-0.39933	0.1243	-0.331164	0.129544	-0.238077	-0.234227	-0.0494998	-0.14983	-0.303616	0.205708	-0.159442	-0.137626	-0.0103554	0.184476	-0.246855	0.126685	-0.128605	0.194982	-0.236499	0.118436	0.102351	0.525494
AGR3	-0.357514	-0.102774	-0.255639	-0.121527	-0.306426	-0.476213	-0.144199	-0.341159	-0.470533	0.198133	-0.384187	0.218738	-0.104134	0.279478	-0.31975	0.112623	-0.211942	0.232267	-0.215616	0.150797	0.212154	0.647912
AGRN	NA	NA	0.210809	0.258238	0.0683799	0.217272	-0.0210982	0.0874801	0.173533	0.178674	0.485836	0.0518485	0.158702	0.0869294	0.183492	0.191941	0.171097	0.141078	0.0247897	0.105239	0.825346	0.949614
AGRP	0.00532041	-0.12014	0.0217812	0.0417742	-0.184272	-0.0342946	-0.284252	0.256056	-0.0383324	0.050743	0.226188	0.522437	0.119429	0.233604	-0.0422611	0.177298	0.038584	0.214996	-0.16169	0.094763	0.148673	0.583495
AGT	0.227143	0.381511	0.00184459	-0.0342339	0.114877	-0.0622806	0.306521	0.35399	0.35654	0.331795	0.353635	0.121925	0.182118	0.200929	0.22676	0.143113	0.204439	0.167942	0.0446424	0.0580556	0.47665	0.813038
AGTPBP1	-0.190203	-0.42694	-0.342738	-0.391389	0.051846	0.049822	-0.433979	-0.154151	-0.114146	-0.144024	0.139096	-0.380833	-0.241252	0.188822	-0.148354	0.221358	-0.194803	0.20207	0.0928985	0.108958	0.432811	0.789297
AGTR1	0.10699	-0.348025	-0.0344483	-0.334076	-0.00470559	-0.227336	-0.181451	-0.216212	-0.094656	-0.443628	-0.175409	-0.463945	-0.33887	0.104125	-0.0639468	0.110248	-0.201409	0.176257	0.274924	0.0574817	0.00495834	0.211575
AGTR2	0.163347	0.336799	0.00790841	-0.325124	-0.087767	-0.0463123	0.547985	0.260072	0.0609563	-0.0237009	-0.18488	-0.435375	-0.0389401	0.306573	0.0845917	0.256787	0.0228258	0.277229	0.123532	0.0824545	0.194357	0.629921
AGTRAP	-0.0371795	0.268584	0.155287	0.152073	0.0286609	-0.214377	-0.141647	-0.30125	0.0943883	0.0488789	0.510251	0.0339147	-0.00202942	0.217019	0.101627	0.225246	0.0497986	0.217715	0.103656	0.106855	0.376569	0.759737
AGXT	0.114843	0.339552	-0.244006	-0.14788	0.124149	-0.345154	0.222686	-0.224815	0.190109	0.111392	0.027077	-0.228214	-0.0825198	0.257087	0.0724764	0.169167	-0.0050217	0.222716	0.154996	0.116542	0.24097	0.672102
AGXT2	-0.297908	0.13965	-0.0606719	-0.0275482	0.137854	-0.219766	0.186398	0.410335	0.111465	0.207446	0.206845	-0.0358989	0.0790363	0.220805	0.0473302	0.19388	0.0631832	0.1988	-0.0317061	0.120097	0.802313	0.943754
AGXT2L1	-0.0277828	-0.545096	0.0239084	0.0722511	0.0839163	-0.124721	-0.0650403	-0.573572	0.0972161	0.0762874	-0.161114	-0.0577398	-0.192098	0.294833	-0.00814936	0.097597	-0.100124	0.230369	0.183949	0.112574	0.16318	0.600263
AGXT2L2	-0.299342	-0.027443	0.288021	0.0851648	-0.00875992	0.156984	NA	NA	-0.00527371	0.229763	-0.713599	0.454225	0.179739	0.180438	-0.147791	0.378378	0.0159739	0.328481	-0.327529	0.22641	0.221546	0.65664
AHCTF1	-0.128526	-0.279635	-0.214599	-0.329571	-0.0366673	0.366932	0.261708	0.189154	-0.0127431	-0.197789	0.300617	-0.24506	-0.0826616	0.288239	0.0282982	0.208871	-0.0271817	0.246886	0.11096	0.124143	0.412376	0.778405
AHCY	0.52849	-0.66683	0.276586	0.3564	0.476831	0.0637925	0.636902	0.435625	0.400123	0.168556	0.713854	0.455392	0.135489	0.422178	0.505464	0.158451	0.320477	0.360221	0.369975	0.177521	0.0915812	0.508017
AHCYL1	-0.450959	-0.480713	0.0926006	0.188117	0.307368	0.100539	0.136803	0.242793	-0.129041	-0.301361	-0.313485	-0.39423	-0.107476	0.320143	-0.0594522	0.289429	-0.0834639	0.29205	0.0480234	0.0536648	0.411856	0.778137
AHCYL2	NA	NA	-0.140606	-0.211141	-0.0975163	-0.294706	NA	NA	-0.0979168	0.242221	-0.562451	0.373453	0.0274568	0.329927	-0.224622	0.226125	-0.0985829	0.294483	-0.252079	0.255162	0.396029	0.771252
AHDC1	-0.160636	0.0511482	-0.189341	-0.13981	-0.0879838	0.116869	-0.223336	-0.133895	-0.225857	-0.099013	-0.222994	-0.446497	-0.108533	0.196079	-0.185025	0.0540502	-0.146779	0.142827	-0.0764919	0.0653725	0.294697	0.708467
AHI1	0.109312	0.141329	-0.293981	-0.203247	0.167256	0.0918914	-0.0595565	0.177677	-0.0764887	-0.0899263	0.105942	-0.343056	-0.0375551	0.209097	-0.00791927	0.171227	-0.0227372	0.182865	0.0296358	0.0944683	0.766406	0.929717
AHNAK	-0.567595	-0.256838	-0.111231	-0.414276	-0.240045	0.0432029	-0.406858	-0.314844	-0.222832	-0.540016	-0.71419	-0.656253	-0.356504	0.244253	-0.377125	0.229814	-0.366815	0.226364	-0.0206213	0.112326	0.861552	0.963379
AHNAK2	NA	NA	0.054114	-0.157948	-0.0384053	0.1713	NA	NA	-0.0299921	-0.418024	-0.19363	-0.52644	-0.232778	0.310608	-0.0519783	0.103261	-0.142378	0.235068	0.1808	0.135254	0.27364	0.695479
AHR	-0.181858	0.481859	-0.155926	-0.146355	-0.264904	0.325218	0.145366	0.295422	-0.164549	-0.138382	-0.0412379	0.0672493	0.147502	0.260684	-0.110518	0.144348	0.0184917	0.241902	-0.25802	0.118937	0.0822071	0.490024
AHRR	0.00618017	0.0293367	-0.216426	-0.244376	0.186107	0.0916856	-0.0378351	-0.0675303	0.0365273	0.25495	-0.215285	0.051162	0.0192047	0.166704	-0.0401219	0.155544	-0.0104586	0.156809	-0.0593267	0.0601939	0.369593	0.756878
AHSA1	0.0596789	-0.465784	-0.122925	0.317228	-0.0921453	0.056299	-0.0479959	-0.170444	0.0441229	0.113286	0.378133	-0.00958695	-0.0265003	0.267776	0.036478	0.182436	0.00498885	0.220914	0.0629783	0.145852	0.683876	0.901018
AHSA2	0.0709025	-0.401635	0.0308121	0.282044	0.0569048	0.229854	-0.499084	-0.0629615	0.110216	0.0613605	0.0367652	-0.0700288	0.00643885	0.247418	-0.0322473	0.23046	-0.0129042	0.228856	-0.0386861	0.130555	0.778898	0.934936
AHSG	0.206203	0.408317	-0.224178	-0.0604872	-0.371121	-0.331481	0.100091	-0.264114	0.24831	0.199396	-0.241935	0.00150477	-0.00781068	0.279074	-0.047105	0.263591	-0.0274578	0.259623	-0.0392943	0.0920602	0.687256	0.901978
AICDA	0.010091	0.643276	-0.0936694	0.723494	-0.050286	0.316529	-0.104503	-0.246766	0.153437	0.582648	-0.0135832	0.691465	0.451774	0.371843	-0.0164189	0.0942709	0.217678	0.355909	-0.468193	0.140185	0.0205566	0.335505
AIDA	NA	NA	-0.242857	0.0194785	-0.247546	-0.425422	NA	NA	-0.235009	-0.401707	0.187529	-0.372305	-0.294989	0.210768	-0.134471	0.214729	-0.21473	0.214851	0.160518	0.167978	0.409776	0.77716
AIF1	-0.621504	-0.254473	0.250902	-0.10585	-0.282404	-0.00113684	-0.59153	0.159794	-0.256484	0.0421115	-0.282542	0.431231	0.0452795	0.235342	-0.29726	0.314424	-0.12599	0.319551	-0.34254	0.163321	0.0900568	0.505159
AIF1L	NA	NA	-0.3493	-0.0290957	-0.293463	-0.09632	NA	NA	-0.133538	-0.0744885	-0.601948	-0.651117	-0.212755	0.29358	-0.344562	0.194433	-0.278659	0.241047	-0.131807	0.0805236	0.200178	0.636651
AIFM1	0.255956	0.0816377	-0.315317	0.0719193	0.0538129	-0.284339	0.10556	0.157434	0.273439	0.289871	0.452709	0.342772	0.109883	0.222056	0.137693	0.262654	0.123788	0.23234	0.0278109	0.100845	0.793753	0.94219
AIFM2	0.0901195	0.0129088	-0.0824064	-0.21619	0.414188	-0.10196	NA	NA	0.11741	0.0589499	-0.000521017	-0.0252481	-0.054308	0.108012	0.107758	0.188541	0.0267249	0.168167	0.162066	0.0902692	0.14703	0.58337
AIFM3	0.131228	0.199057	-0.0340484	0.071428	0.378375	0.277506	NA	NA	0.100463	0.269394	-0.0680059	0.412971	0.246071	0.124597	0.101602	0.176529	0.173837	0.162934	-0.144469	0.0952419	0.203897	0.639202
AIG1	0.431912	0.38856	-0.0294997	-0.326872	0.184634	-0.575734	0.330909	0.241771	0.359785	-0.0652635	0.676551	-0.325554	-0.110515	0.370057	0.325715	0.237332	0.1076	0.373829	0.43623	0.154867	0.0372483	0.395448
AIM1	0.230022	-0.081511	0.290457	-0.093002	0.326607	-0.140813	-0.183069	-0.27955	0.0261058	0.341609	0.0350104	0.527303	0.0456725	0.314801	0.120856	0.195823	0.0832641	0.253016	0.0751831	0.161231	0.660606	0.891436
AIM1L	0.142287	0.499933	0.264671	-0.27485	0.299073	0.0139506	0.239996	-0.260757	0.320081	0.0831555	0.296782	0.532564	0.0989996	0.353666	0.260482	0.0644459	0.179741	0.25662	0.161482	0.153439	0.340787	0.738637
AIM2	0.0846722	0.118387	-0.136098	0.595693	-0.621141	0.494397	-0.0303632	0.0887355	-0.302498	0.673221	0.0808829	0.636546	0.434496	0.263386	-0.154091	0.271298	0.140203	0.399338	-0.588587	0.180503	0.0224255	0.340871
AIP	0.135252	-0.221128	0.326764	0.325777	0.154633	0.186008	0.39715	0.25927	0.254581	0.0694575	0.370684	0.189743	0.134854	0.194196	0.273177	0.110608	0.204016	0.167096	0.138323	0.0575078	0.0612192	0.449955
AIPL1	0.0168069	0.770286	-0.266542	-0.322806	-0.00440156	-0.226557	0.633627	0.423655	0.0636407	0.0891759	NA	NA	0.146751	0.455146	0.0886261	0.330759	0.117688	0.37634	-0.0581245	0.180013	0.762953	0.928814
AIRE	0.104102	0.377208	0.379378	0.643423	0.096091	0.335408	-0.530047	-0.475786	-0.0741112	0.135418	0.161598	0.501531	0.252867	0.395315	0.0228351	0.30771	0.137851	0.358474	-0.230032	0.0393668	0.00207756	0.169669
AJAP1	-0.0541819	-0.16656	0.109242	-0.493858	-0.07808	0.0795637	-0.16913	-0.0839964	-0.00536778	-0.0998826	-0.074733	-0.275529	-0.173377	0.195222	-0.0453751	0.0925543	-0.109376	0.160268	0.128002	0.109454	0.294928	0.708467
AK1	-0.371867	-0.136865	0.127358	0.00786709	-0.032805	-0.0707304	-0.210283	-0.320279	-0.0232324	-0.100963	-0.175321	-0.0111833	-0.105359	0.118398	-0.114358	0.174706	-0.109859	0.142364	-0.00899954	0.0620588	0.890362	0.972683
AK2	0.144401	0.141505	0.0889409	-0.0386223	-0.22068	-0.428571	-0.223304	-0.0233664	0.0428964	0.362815	-0.0105108	0.363537	0.0628831	0.298598	-0.0297095	0.157468	0.0165868	0.232673	-0.0925926	0.098369	0.38978	0.767171
AK3	0.354271	0.642649	-0.32526	-0.148082	-0.228153	-0.428421	-0.0684118	-0.0392786	-0.00220955	-0.130741	-0.276485	-0.303204	-0.0678462	0.374545	-0.0910414	0.2509	-0.0794438	0.304181	-0.0231952	0.0751701	0.770091	0.931386
AK3L1	0.403836	0.186873	0.152142	-0.234011	0.458641	-0.195715	0.0447966	-0.271547	0.0424915	-0.438146	NA	NA	-0.190509	0.230341	0.220381	0.198466	0.0149361	0.296622	0.410891	0.0745987	0.00530019	0.216058
AK5	0.247153	-0.0479243	-0.186218	-0.28881	-0.300599	-0.319186	-0.0680811	-0.159165	0.174631	-0.236028	-0.401413	-0.507326	-0.25974	0.155706	-0.0890881	0.258753	-0.174414	0.222251	0.170652	0.060927	0.0379524	0.396677
AK7	0.0992742	0.202456	-0.239654	-0.33602	-0.0348768	-0.223114	-0.53605	-0.292122	-0.234723	0.0643914	-0.173595	0.0758906	-0.0847532	0.226195	-0.186604	0.21548	-0.135679	0.217235	-0.101851	0.0825304	0.272003	0.695132
AKAP1	0.0891439	-0.426761	-0.0909069	0.0764221	0.27871	0.00207427	0.0966047	-0.278909	0.192986	0.229299	0.0891971	0.415413	0.00292317	0.313322	0.109289	0.123901	0.0561061	0.233852	0.106366	0.135591	0.468288	0.808573
AKAP10	-0.0897871	-0.487174	-0.0709068	0.0530142	-0.173474	-0.230821	0.128425	0.159255	-0.0412586	0.0222757	-0.659518	-0.28939	-0.128807	0.246368	-0.151087	0.268097	-0.139947	0.245755	-0.02228	0.102561	0.836611	0.954711
AKAP11	0.0940673	-0.641793	0.134309	-0.175503	0.415118	0.405929	0.434225	0.0995117	0.325511	-0.288551	0.365683	-0.0428462	-0.107209	0.355954	0.294819	0.145557	0.0938051	0.33362	0.402028	0.103891	0.0117639	0.28316
AKAP12	-0.0268466	-0.358106	-0.124794	0.028547	-0.0936187	0.302922	-0.474095	-0.299976	-0.150355	-0.349044	-0.257502	-0.526054	-0.200285	0.306164	-0.187869	0.159356	-0.194077	0.232792	0.0124166	0.119928	0.921564	0.982291
AKAP13	-0.193742	-0.186786	0.0456833	0.00273098	0.0291459	0.413116	-0.41853	-0.0940187	-0.322136	0.101851	-0.729819	0.598456	0.139225	0.305491	-0.2649	0.293604	-0.0628373	0.355168	-0.404124	0.201562	0.101295	0.523017
AKAP14	0.221842	0.466491	-0.286681	-0.271823	0.18511	-0.274005	-0.00716611	0.492262	0.0626444	0.0816651	-0.0510972	0.0625825	0.0928622	0.336971	0.0207754	0.184208	0.0568188	0.261638	-0.0720867	0.129408	0.601508	0.866325
AKAP2	0.121626	0.461311	0.118351	0.173474	0.173723	0.0850075	0.37697	0.137576	NA	NA	-0.198192	-0.311584	0.109157	0.276841	0.118496	0.206252	0.113826	0.230203	0.00933865	0.0990016	0.929385	0.984211
AKAP3	-0.338434	0.503508	-0.00118713	0.21768	-0.410585	-0.237017	0.499156	0.290351	-0.264234	0.0581322	-0.273823	0.020333	0.142165	0.254525	-0.131518	0.338613	0.00532332	0.319362	-0.273682	0.138025	0.104199	0.526737
AKAP4	0.027919	0.623408	-0.109092	-0.266974	0.0256236	-0.200333	0.138773	0.153338	0.0164301	0.0425884	0.256141	0.180418	0.0887408	0.319585	0.059299	0.124398	0.0740199	0.231722	-0.0294418	0.120003	0.815943	0.947252
AKAP5	0.150522	0.36413	-0.20218	-0.0706449	-0.229028	-0.293169	-0.397661	-0.0568873	-0.433342	0.168662	-0.620792	-0.137607	-0.00425282	0.234111	-0.288747	0.263454	-0.1465	0.280242	-0.284494	0.0988983	0.0347243	0.387222
AKAP6	-0.0244175	-0.116893	0.129925	-0.0975973	0.192933	-0.0926917	-0.365639	-0.0977622	0.0761588	-0.392665	-0.211675	-0.525923	-0.220589	0.189822	-0.0337859	0.215476	-0.127187	0.216794	0.186803	0.103736	0.13163	0.566369
AKAP7	0.414211	-0.225269	-0.15025	0.0515428	-0.157968	0.127028	-0.0482126	0.0858845	-0.285	0.023938	-0.513564	-0.0331066	0.00500306	0.125247	-0.123464	0.3082	-0.0592304	0.23411	-0.128467	0.160844	0.460698	0.803345
AKAP8	0.377558	-0.162842	-0.321809	0.199316	0.19756	0.300536	0.475957	0.611605	0.0088783	0.136037	0.324886	0.161372	0.207671	0.251559	0.177172	0.292905	0.192421	0.260797	-0.030499	0.144906	0.841606	0.956305
AKAP8L	0.0574476	-0.22321	0.0720913	0.0614848	0.342058	0.384259	-0.304625	0.21501	0.21931	0.108119	0.497959	0.140525	0.114365	0.200224	0.147374	0.277144	0.130869	0.231155	0.033009	0.127052	0.805371	0.944779
AKAP9	-0.033673	0.0974364	-0.25926	0.0504971	0.0223895	-0.177138	-0.206551	-0.47763	0.0491427	0.115061	-0.606243	0.33491	-0.0094771	0.281573	-0.172366	0.246252	-0.0909215	0.266154	-0.162889	0.178639	0.403676	0.773717
AKIRIN1	NA	NA	0.185885	-0.197423	0.0711695	-0.151541	NA	NA	-0.0352792	-0.328183	-0.273476	-0.328073	-0.251305	0.0906638	-0.0129252	0.195775	-0.132115	0.190223	0.23838	0.0695215	0.0415724	0.401756
AKIRIN2	NA	NA	-0.0196847	0.014723	0.0376003	0.110791	NA	NA	0.27333	0.231049	0.425904	0.370909	0.181868	0.153996	0.179287	0.207629	0.180578	0.169237	-0.00258047	0.0307223	0.938353	0.987444
AKNA	-0.00667701	0.209465	0.211895	0.382692	0.185091	0.482798	-0.526962	0.0317575	-0.134282	0.751852	-0.449612	0.65786	0.419404	0.270959	-0.120091	0.313223	0.149656	0.396668	-0.539495	0.157277	0.0186312	0.325741
AKR1A1	-0.222449	-0.118273	0.114061	0.0825952	0.0010395	-0.176727	-0.179959	0.122895	-0.212315	0.23169	-0.229951	0.207724	0.0583174	0.169452	-0.121596	0.144307	-0.0316392	0.177046	-0.179913	0.104826	0.146759	0.58337
AKR1B1	-0.0692815	-0.285536	0.0510524	-0.255736	-0.110337	-0.185738	-0.354126	0.0758465	-0.0532558	0.0498432	-0.149072	-0.0287723	-0.105015	0.157687	-0.11417	0.135525	-0.109593	0.140264	-0.00915448	0.108941	0.936292	0.986777
AKR1B10	-0.0581268	0.0361051	-0.144959	-0.263545	-0.0617973	-0.263388	0.119303	0.238129	-0.134366	0.272406	-0.477326	0.228042	0.0412913	0.250127	-0.126212	0.196347	-0.0424605	0.231546	-0.167503	0.138126	0.279416	0.69883
AKR1C1	-0.0412439	0.177978	-0.0200741	-0.40241	0.0876159	-0.489606	0.0438583	0.235782	0.093053	-0.287223	-0.514922	-0.137909	-0.150565	0.301468	-0.0586188	0.23017	-0.104592	0.260187	0.091946	0.163328	0.597773	0.864186
AKR1C2	NA	NA	NA	NA	NA	NA	0.0126613	0.116318	0.0574264	-0.10177	-0.635228	-0.053429	-0.0129602	0.114538	-0.18838	0.387628	-0.10067	0.273096	-0.17542	0.216895	0.503558	0.824009
AKR1C3	0.178776	0.226362	0.345259	-0.400574	0.0372228	-0.287867	0.0145695	0.144635	0.244284	0.268698	-0.154368	0.48092	0.0720287	0.342882	0.110957	0.180221	0.0914929	0.261948	0.0389284	0.189405	0.845264	0.957328
AKR1C4	0.288602	0.231835	0.200328	-0.210638	0.176922	-0.161826	0.341627	0.572807	0.39386	0.18371	0.400537	0.566154	0.197007	0.338768	0.300312	0.095773	0.24866	0.243404	0.103305	0.107683	0.381443	0.762173
AKR1CL1	0.346148	0.0530415	NA	NA	NA	NA	0.436555	0.544463	0.0566703	0.170876	0.225937	0.390465	0.289711	0.219988	0.266327	0.164252	0.278019	0.180164	-0.023384	0.106255	0.839938	0.95553
AKR1CL2	0.178036	0.473326	-0.0853143	-0.0211007	-0.0749309	-0.109963	0.300129	0.0163379	NA	NA	NA	NA	0.08965	0.261211	0.07948	0.190962	0.084565	0.211896	-0.0101699	0.119955	0.937776	0.98739
AKR1D1	-0.220334	0.0798835	-0.0883875	-0.286984	0.00925364	0.124861	-0.26413	-0.323234	0.0678614	0.124947	-0.0643892	0.0640606	-0.0360777	0.210104	-0.0933543	0.128585	-0.064716	0.168747	-0.0572766	0.0698818	0.449721	0.796695
AKR7A2	-0.303428	0.609807	-0.0753159	-0.0787274	0.052004	-0.222465	-0.0414632	-0.22034	0.190813	0.18844	-0.383476	-0.166549	0.0183609	0.327819	-0.0934776	0.215963	-0.0375584	0.271034	-0.111839	0.174485	0.549767	0.844875
AKR7A3	-0.321268	9.70077e-05	0.0232366	-0.150865	0.190436	-0.239943	0.244541	0.219584	0.0495519	0.241818	-0.14211	0.175927	0.0411031	0.203882	0.0073979	0.21078	0.0242505	0.198492	-0.0337052	0.122574	0.794334	0.942369
AKR7L	NA	NA	0.0651443	-0.25145	0.0684219	-0.150156	NA	NA	-0.0830433	0.0162931	-0.472618	0.1441	-0.0603031	0.175365	-0.105524	0.254721	-0.0829134	0.203889	-0.0452206	0.210166	0.843435	0.956834
AKT1	-0.079898	0.280323	0.238622	0.174193	0.271131	-0.121776	0.104632	0.0885656	-0.0495059	-0.130343	0.0271573	-0.415565	-0.0207671	0.252465	0.0853564	0.146464	0.0322947	0.204437	0.106123	0.118815	0.41268	0.778405
AKT1S1	-0.0849124	0.55199	0.044814	0.240779	0.0853069	0.250203	-0.074943	0.134231	0.0231817	0.13551	0.0278823	-0.0822136	0.205083	0.207872	0.00355491	0.068339	0.104319	0.18122	-0.201528	0.0993391	0.0982754	0.517736
AKT2	0.263563	0.0082642	0.20673	0.181986	0.0203462	0.145176	0.382784	0.056027	0.289893	-0.0833337	0.281036	0.0431738	0.058549	0.0955438	0.240725	0.122039	0.149637	0.141317	0.182176	0.0785047	0.0680046	0.463389
AKT3	-0.0347523	-0.100123	-0.0714312	-0.0793527	-0.218875	0.289433	-0.571215	-0.213623	-0.10509	-0.451793	-0.163789	-0.596926	-0.192064	0.311395	-0.194192	0.196015	-0.193128	0.248076	-0.00212764	0.152575	0.989413	0.997914
AKTIP	-0.0752446	-0.531654	0.0198597	-0.223646	0.1707	-0.483296	0.172844	0.0774492	0.272669	-0.411777	-0.209789	-0.260104	-0.305505	0.223367	0.0585067	0.180495	-0.123499	0.271338	0.364011	0.112604	0.023137	0.34354
ALAD	-0.0208282	-0.04591	-0.0623437	-0.0261262	-0.0641945	-0.301313	0.0760702	-0.149579	0.0431888	0.0344229	-0.44155	0.0748201	-0.0689475	0.137269	-0.0782763	0.186707	-0.0736119	0.156313	-0.00932878	0.111845	0.936763	0.986957
ALAS1	-0.0328746	0.187925	0.0392981	0.0464546	0.151278	0.0921891	0.165411	0.0761777	-0.00570566	0.222135	-0.337115	0.281737	0.151103	0.0932765	-0.00328472	0.182475	0.0739091	0.15997	-0.154388	0.108341	0.213467	0.648596
ALAS2	0.265299	0.64143	-0.0461725	0.12397	0.0389761	-0.093571	0.416067	-0.0753015	-0.135881	0.109273	-0.32965	-0.244187	0.0769356	0.30896	0.0347732	0.270933	0.0558544	0.277921	-0.0421624	0.127302	0.753924	0.924947
ALB	0.283968	0.161772	0.00390848	-0.156138	0.147151	0.387586	0.431051	0.123373	-0.0458699	0.0300233	-0.150023	-0.053391	0.0822042	0.189315	0.111697	0.218112	0.0969508	0.195326	0.0294932	0.0822395	0.73452	0.918606
ALCAM	-0.0739304	-0.273937	0.00139166	-0.159391	-0.162998	-0.127321	-0.101298	-0.401346	-0.135228	-0.37791	0.215316	-0.587653	-0.32126	0.171255	-0.0427912	0.138534	-0.182025	0.207854	0.278468	0.114825	0.0597358	0.446019
ALDH16A1	-0.0482194	0.526658	0.0177531	0.30477	0.0518589	0.247052	0.205583	0.50119	-0.075861	0.298317	-0.317557	0.195037	0.345504	0.136583	-0.0277404	0.172959	0.158882	0.245094	-0.373245	0.0592284	0.00148053	0.154368
ALDH18A1	NA	NA	0.0250536	0.0356791	0.229339	0.0201037	0.0911454	0.1158	0.210251	0.183836	0.118709	0.628928	0.196869	0.250322	0.1349	0.0849107	0.165884	0.179222	-0.0619698	0.119649	0.631836	0.878036
ALDH1A1	-0.355623	-0.531798	-0.0211212	-0.0415468	-0.353846	-0.197013	-0.0155152	-0.0668171	-0.124588	-0.387791	-0.491906	-0.519978	-0.290824	0.219591	-0.2271	0.200204	-0.258962	0.203088	0.0637239	0.0589865	0.329335	0.731991
ALDH1A2	-0.645106	-0.17948	-0.212682	0.320776	-0.0880226	-0.176691	-0.109998	-0.0951763	-0.272287	-0.164499	-0.33339	-0.591062	-0.147689	0.290149	-0.276914	0.203196	-0.212301	0.24817	-0.129226	0.127447	0.35713	0.750266
ALDH1A3	0.0202452	-0.494207	0.140585	0.149073	0.0570142	0.00206136	-0.366289	0.0978854	-0.0418858	-0.211783	0.0925374	-0.462986	-0.153326	0.280786	-0.0162988	0.182382	-0.0848125	0.236806	0.137027	0.153625	0.413278	0.778886
ALDH1B1	0.123335	-0.266944	-0.027602	0.147804	0.0458992	0.129223	-0.441348	-0.266163	-0.00230084	-0.147615	0.251074	-0.0817461	-0.0809071	0.184306	-0.00849038	0.234725	-0.0446987	0.204729	0.0724167	0.103463	0.51519	0.829923
ALDH1L1	-0.157715	0.218682	0.0226684	0.0315559	-0.428715	-0.218057	-0.0808053	0.0430961	-0.29824	0.0674333	-0.584825	0.0928102	0.0392534	0.142926	-0.254605	0.227041	-0.107676	0.237207	-0.293859	0.0959636	0.0280321	0.367126
ALDH1L2	NA	NA	-0.202407	-0.131419	-0.110664	0.039907	-0.382922	-0.384012	0.0317549	0.250251	-0.197003	-0.366146	-0.118284	0.270676	-0.172248	0.151093	-0.145266	0.208609	-0.0539647	0.0668959	0.465072	0.806169
ALDH2	-0.294605	-0.135927	0.232659	0.128589	0.345745	-0.111368	0.441407	0.144823	0.15272	-0.0369309	-0.0193608	-0.115612	-0.021071	0.12685	0.143094	0.266887	0.0610115	0.216889	0.164165	0.0849419	0.111109	0.53769
ALDH3A1	-0.0561764	0.640969	-0.178869	0.180618	0.0146402	-0.0596287	0.0733216	-0.0885664	0.0991071	0.178493	-0.0979297	0.106742	0.159771	0.262662	-0.0243177	0.1064	0.0677267	0.213888	-0.184089	0.12804	0.210019	0.645532
ALDH3A2	-0.0819341	-0.364662	-0.0712455	-0.256954	-0.043969	-0.0512527	-0.0241263	-0.102746	0.13396	-0.104691	-0.557626	-0.228949	-0.184876	0.118736	-0.10749	0.234039	-0.146183	0.181491	0.0773857	0.0912339	0.435035	0.789306
ALDH3B1	0.0730821	0.573277	0.3295	0.165341	0.0897916	-0.275955	-0.12269	0.355495	0.133091	-0.0233162	-0.126622	-0.0745012	0.120057	0.309233	0.0626921	0.171576	0.0913745	0.240301	-0.0573647	0.146857	0.712169	0.91133
ALDH3B2	0.00981075	0.329227	0.266734	-0.0617404	-0.00650478	0.172462	0.0813772	0.31963	-0.0791246	0.262876	0.314468	0.50497	0.25457	0.189404	0.0977934	0.158542	0.176182	0.185566	-0.156777	0.100747	0.180398	0.617512
ALDH4A1	0.301132	-0.0253154	0.404315	0.0112779	0.497336	-0.0763943	0.201613	-0.289943	0.541804	-0.120496	0.624379	-0.262081	-0.127159	0.123985	0.42843	0.157626	0.150636	0.320103	0.555588	0.0825067	0.00109516	0.147942
ALDH5A1	0.0269216	-0.463386	-0.0166227	0.289097	0.0739609	0.560723	0.55812	0.251843	-0.0622476	0.347821	-0.0651363	0.288429	0.212421	0.349163	0.0858327	0.237438	0.149127	0.292253	-0.126589	0.169472	0.488704	0.81842
ALDH6A1	0.0312567	-0.201931	-0.102724	0.110452	0.00865522	-0.00362769	-0.223434	-0.475287	-0.224465	0.129344	-0.708626	-0.0589473	-0.0833327	0.226903	-0.203223	0.270653	-0.143278	0.24621	-0.11989	0.144271	0.443829	0.793578
ALDH7A1	0.193691	0.656127	0.286813	-0.202208	-0.0422614	-0.044344	-0.033974	-0.262401	0.0563705	0.0595716	0.0196873	0.191235	0.0663302	0.333447	0.0800544	0.132538	0.0731923	0.242024	0.0137243	0.133352	0.922029	0.982448
ALDH8A1	0.204108	0.458433	0.183577	0.0661471	0.256396	-0.0778895	-0.558559	-0.529071	-0.154145	-0.191646	-0.0325874	-0.240535	-0.0857604	0.331956	-0.0168683	0.308611	-0.0513144	0.307692	0.068892	0.0831181	0.444943	0.794186
ALDH9A1	-0.378436	0.0659429	-0.248501	0.196667	-0.119896	-0.275802	-0.0658926	0.0339024	-0.164221	0.0449551	-0.258047	-0.0442983	0.00356111	0.157575	-0.205832	0.112284	-0.101136	0.170221	-0.209393	0.092427	0.0728479	0.471837
ALDOA	-0.390353	-0.625341	0.0436327	0.00390554	-0.0855961	0.264459	0.364388	0.171485	0.0535725	0.149753	0.398437	0.199523	0.0272974	0.331112	0.0640136	0.293741	0.0456555	0.299035	0.0367162	0.0926062	0.708109	0.909358
ALDOB	-0.023558	0.335152	0.217819	0.146616	0.337488	-0.0469832	0.0440691	0.474931	0.0875856	0.013893	0.0617258	0.166902	0.181752	0.195672	0.120855	0.132428	0.151303	0.162438	-0.0608971	0.124022	0.644204	0.883724
ALDOC	-0.0351882	-0.371715	0.121141	-0.472171	0.0562199	-0.428739	0.268504	-0.0194325	0.0592342	-0.113569	0.136315	-0.144752	-0.258396	0.188971	0.101038	0.101987	-0.0786794	0.237053	0.359434	0.0624671	0.00222473	0.17255
ALG1	0.04883	-0.142802	-0.433793	0.186592	0.073204	-0.17682	0.432453	0.0447768	0.270775	0.0518679	0.292791	0.13114	0.0157924	0.146199	0.114043	0.304613	0.0649179	0.233506	0.098251	0.147257	0.53419	0.837583
ALG10	0.130556	-0.187576	-0.209976	0.0857242	-0.19404	0.00931758	0.00921818	0.304005	NA	NA	0.341542	0.199452	0.0821848	0.187782	0.0154599	0.231477	0.0488223	0.201799	-0.0667248	0.125465	0.623015	0.874442
ALG10B	-0.0015603	-0.00272947	-0.237907	-0.125906	-0.145667	0.0650796	NA	NA	0.124368	0.0224953	0.0942422	-0.0904979	-0.0263116	0.0795762	-0.0333049	0.155422	-0.0298082	0.116464	-0.00699323	0.0711415	0.926423	0.983746
ALG11	0.00324707	-0.360028	-0.148049	-0.144536	-0.121283	-0.13131	-0.470389	-0.315599	NA	NA	0.0624906	0.173105	-0.155673	0.209851	-0.134797	0.206736	-0.145235	0.196695	0.0208766	0.0911312	0.830041	0.951697
ALG12	0.274259	0.750544	0.163349	0.115455	0.0684702	-0.0684398	0.531845	0.181578	-0.101502	0.218446	-0.430842	0.00844374	0.201005	0.289715	0.0842633	0.329476	0.142634	0.302013	-0.116741	0.13954	0.440947	0.791904
ALG13	0.191341	-0.00959267	-0.243152	-0.17952	-0.316241	-0.206301	-0.144714	-0.137309	-0.0612469	-0.0291194	-0.182417	0.029976	-0.0886444	0.0983188	-0.126072	0.177959	-0.107358	0.13846	-0.0374272	0.0560664	0.533989	0.837534
ALG14	-0.105856	-0.41931	-0.00530833	-0.159147	-0.0660465	-0.523649	0.118838	0.00169369	-0.112876	0.176806	-0.237765	0.309634	-0.102329	0.328532	-0.0681688	0.119256	-0.0852488	0.236312	0.03416	0.155092	0.834382	0.953662
ALG2	-0.0895245	-0.258707	-0.0787024	0.165694	-0.173022	-0.196154	0.40549	0.324822	-0.143227	0.228949	0.127612	0.355278	0.103314	0.265694	0.00810431	0.221347	0.0557089	0.238391	-0.0952093	0.0878166	0.327772	0.730675
ALG3	0.373306	0.621293	0.113462	0.205685	0.0965094	-0.18385	0.0288942	-0.170388	0.279143	0.27784	0.745762	0.231904	0.163747	0.303723	0.272846	0.264497	0.218297	0.277446	0.109099	0.112687	0.377432	0.759835
ALG5	0.266233	0.0620653	0.0261607	0.136322	0.217959	-0.245592	-0.150703	-0.314397	0.312931	0.160933	0.439837	0.303	0.0170551	0.243951	0.185403	0.213035	0.101229	0.235392	0.168348	0.0746719	0.0738591	0.472776
ALG6	-0.274807	-0.664621	0.121872	-0.187286	0.130922	-0.0550592	0.336814	0.389495	-0.189973	0.29967	-0.234522	0.0824643	-0.0225563	0.380811	-0.0182822	0.249014	-0.0204193	0.306769	0.00427407	0.14434	0.977523	0.996617
ALG8	0.193702	0.00577419	-0.159051	-0.0707445	-0.1537	-0.215664	0.425887	0.0684609	0.0737346	0.204227	0.573173	0.0915877	0.0139403	0.145029	0.158958	0.30006	0.0864489	0.237111	0.145017	0.0995791	0.205086	0.641078
ALG9	-0.16788	0.0535016	-0.0437987	-0.17316	-0.138733	-0.419418	-0.0990927	0.17939	0.117485	-0.146288	-0.00185594	-0.475703	-0.163613	0.256132	-0.055646	0.104303	-0.109629	0.194792	0.107967	0.121963	0.41656	0.780281
ALK	0.213825	0.311026	0.0467105	-0.0630816	-0.199805	0.12062	-0.122184	-0.127014	0.00853399	-0.157195	-0.361403	-0.493427	-0.0681785	0.272649	-0.0690539	0.2024	-0.0686162	0.228934	-0.000875364	0.0750754	0.991148	0.997984
ALKBH1	-0.088269	0.0152271	-0.334357	-0.0622892	-0.165363	-0.359274	0.297308	0.465752	-0.309454	-0.0627012	-0.236246	-0.497645	-0.0834884	0.334627	-0.139397	0.232512	-0.111443	0.276267	-0.0559084	0.093304	0.575149	0.855465
ALKBH2	0.061653	0.251995	0.0137204	0.230795	0.159663	0.29712	0.407941	0.174047	0.0620857	0.00546345	0.673891	-0.120875	0.139758	0.162965	0.229826	0.2596	0.184792	0.211936	0.0900682	0.157389	0.591911	0.861057
ALKBH3	0.230749	0.147003	0.14602	-0.168874	-0.0432997	-0.227461	0.459833	0.568198	0.182953	-0.201768	0.246398	0.111529	0.0381044	0.306318	0.203775	0.163049	0.12094	0.249439	0.165671	0.0714956	0.0682898	0.46367
ALKBH4	0.26322	0.603744	0.26228	0.0473194	0.316363	0.239308	0.361801	0.0913334	0.157553	0.154609	0.042071	-0.279929	0.142731	0.287189	0.233881	0.116147	0.188306	0.214214	0.0911505	0.0991795	0.400237	0.772777
ALKBH5	-0.413366	-0.13799	0.147396	0.280916	-0.0435834	-0.0617344	-0.0792514	0.0898267	-0.133641	-0.0963615	-0.498749	-0.49361	-0.0698255	0.25827	-0.170199	0.242314	-0.120012	0.244452	-0.100373	0.0460229	0.0810165	0.4884
ALKBH6	0.284536	0.39363	-0.00455065	0.179636	-0.0648978	-0.0175731	-0.144073	-0.156676	0.311945	-0.000945909	0.295597	0.0735864	0.0786097	0.189952	0.113093	0.206832	0.0958513	0.190185	0.0344832	0.0792211	0.681509	0.89957
ALKBH7	0.327601	0.704814	0.368408	0.000490669	0.0841998	-0.232154	0.335381	0.011211	0.176033	0.13884	-0.128321	0.333009	0.159368	0.325136	0.193884	0.192107	0.176626	0.255248	0.0345151	0.151644	0.828967	0.951127
ALKBH8	0.0499406	0.0667048	-0.232228	-0.219134	-0.257352	0.0699873	-0.191197	-0.201722	-0.135767	-0.0282297	-0.21592	-0.471939	-0.130722	0.20931	-0.163754	0.112581	-0.147238	0.16116	-0.0330318	0.0770882	0.686124	0.901978
ALLC	0.0879948	0.621029	-0.168741	0.111478	-0.117925	0.197418	0.164088	0.2893	0.0187517	0.2659	NA	NA	0.297025	0.193879	-0.00316642	0.139059	0.146929	0.224349	-0.300191	0.0664363	0.0106707	0.274318
ALMS1	0.0560178	0.129894	-0.175788	-0.17257	0.158902	0.224568	0.406621	0.293943	0.127291	0.127008	-0.114361	-0.216852	0.0643318	0.210623	0.0764472	0.209211	0.0703895	0.200249	0.0121154	0.0327108	0.726273	0.915186
ALOX12	0.0848697	0.39963	-0.0877958	-0.165118	-0.175543	0.0359273	0.118068	0.228834	-0.0355921	0.100153	-0.00855888	-0.26352	0.0559842	0.245476	-0.0174253	0.108798	0.0192794	0.185041	-0.0734096	0.0842892	0.423631	0.783742
ALOX12B	-0.068429	0.421026	0.0645642	-0.0291403	0.00915201	0.119263	0.239519	0.320435	-0.112812	0.296209	-0.573057	-0.224617	0.150529	0.243825	-0.0735105	0.273862	0.0385093	0.273502	-0.22404	0.0921167	0.0592251	0.444347
ALOX12P2	NA	NA	-0.0756836	0.182093	-0.367537	0.0145725	0.0383735	0.0487728	NA	NA	0.214445	-0.205409	0.0100072	0.16077	-0.0476007	0.244409	-0.0187967	0.193976	-0.0576079	0.17691	0.766092	0.929461
ALOX15	-0.165621	-0.521334	-1.57007e-05	-0.260365	-0.00250727	0.0419513	0.100352	-0.161538	0.215136	0.156075	-0.224721	-0.122947	-0.144693	0.237189	-0.0128959	0.163274	-0.0787944	0.205978	0.131797	0.0762672	0.144546	0.581434
ALOX15B	0.292552	0.43764	0.0967576	-0.132045	-0.230924	-0.0865864	-0.149954	-0.189921	-0.293863	0.207476	0.240103	0.552453	0.131503	0.315285	-0.00755462	0.250768	0.0619741	0.281144	-0.139057	0.104676	0.241431	0.672663
ALOX5	-0.401901	0.0956735	0.00863286	0.655981	-0.25039	0.536396	-0.179759	0.534405	-0.321766	0.432059	-0.121177	0.414792	0.444884	0.191817	-0.21106	0.146661	0.116912	0.37927	-0.655944	0.0481796	3.8327e-05	0.113986
ALOX5AP	-0.559509	0.00754593	0.371851	0.062876	-0.0435788	0.345044	-0.413377	0.0809903	-0.116683	0.319652	0.113443	0.371707	0.197969	0.164206	-0.107976	0.340774	0.0449968	0.300947	-0.305945	0.130118	0.065455	0.460147
ALOXE3	-0.413244	-0.0872992	0.180712	-0.0479791	-0.129559	-0.289787	0.169415	0.266419	-0.00700742	0.244716	0.118196	-0.198983	-0.0188188	0.229012	-0.0135812	0.228835	-0.0162	0.218287	0.00523761	0.109152	0.963586	0.993847
ALPI	-0.283816	-0.365765	0.203579	-0.356817	-0.188743	-0.220764	-0.223476	0.433732	-0.0276598	0.056478	-0.655567	-0.0772965	-0.0884053	0.303392	-0.195947	0.28556	-0.142176	0.28646	-0.107542	0.184914	0.586083	0.858573
ALPK1	NA	NA	-0.00903447	-0.0596869	0.0402006	0.0738253	-0.291486	0.204326	-0.111543	-0.0280115	-0.509142	0.202546	0.0785997	0.124179	-0.176201	0.225331	-0.0488006	0.217839	-0.254801	0.148052	0.160358	0.597151
ALPK2	NA	NA	0.0350332	0.691643	-0.181186	0.368165	NA	NA	-0.0530144	0.366893	0.0452915	0.479968	0.476667	0.152805	-0.0384689	0.104878	0.219099	0.300898	-0.515136	0.055323	0.00262226	0.180956
ALPK3	-0.00178029	-0.0665937	-0.227431	-0.138245	-0.0101891	0.0120699	0.0116109	0.0296767	0.147902	-0.145768	0.43885	0.0568179	-0.042007	0.0877061	0.059827	0.221339	0.00891	0.169096	0.101834	0.0780909	0.249022	0.678254
ALPL	-0.512114	-0.0139551	0.301517	0.0575227	-0.00112111	-0.0109189	-0.233677	0.122481	-0.207327	0.337068	-0.29201	-0.187276	0.0508204	0.17425	-0.157455	0.278309	-0.0533175	0.246656	-0.208276	0.126715	0.161169	0.598417
ALPP	-0.109853	0.172803	0.0951908	-0.280115	-0.273008	-0.300793	-0.545146	-0.49185	-5.51693e-05	0.229506	0.0876704	-0.220861	-0.148552	0.286274	-0.1242	0.248185	-0.136376	0.255756	0.0243514	0.110859	0.834822	0.953768
ALPPL2	-0.0362515	0.670329	-0.344418	-0.221105	-0.0808442	-0.164896	-0.230164	-0.354541	-0.138233	0.0230834	0.102211	-0.152966	-0.0333492	0.365616	-0.121283	0.155401	-0.0773162	0.271749	-0.087934	0.139253	0.555473	0.846612
ALS2	-0.30533	-0.567811	-0.14699	-0.331758	-0.150124	-0.123873	-0.00336805	0.202253	-0.140989	-0.374711	-0.138434	-0.449467	-0.274228	0.275662	-0.147539	0.0957246	-0.210883	0.207565	0.126689	0.0818684	0.182425	0.619797
ALS2CL	0.0860902	0.613064	0.0285852	0.163208	0.326734	0.196112	0.399731	0.256639	0.0187676	0.2141	-0.167411	0.153402	0.266087	0.17399	0.115416	0.211292	0.190752	0.200611	-0.150671	0.10618	0.215113	0.649979
ALS2CR11	0.236942	0.194479	-0.0693978	-0.413488	-0.20697	0.161318	0.50871	0.182489	-0.149375	-0.0711755	0.355579	-0.0187818	0.00580667	0.23381	0.112582	0.295053	0.0591941	0.259864	0.106775	0.121122	0.418375	0.781453
ALS2CR12	0.106565	-0.319633	0.312753	0.107942	-0.00101595	-0.349657	-0.252199	-0.277705	0.102298	0.0514789	0.0269278	-0.16255	-0.158354	0.195864	0.0492214	0.184081	-0.0545663	0.211167	0.207575	0.0647436	0.0238319	0.346852
ALS2CR4	-0.177954	-0.388077	-0.235572	-0.144761	-0.0103946	-0.307656	0.564424	0.221512	-0.18501	-0.341503	NA	NA	-0.192097	0.248695	-0.00890116	0.331541	-0.100499	0.292684	0.183196	0.0758413	0.0731171	0.471837
ALS2CR8	0.401606	-0.101524	0.258922	-0.182885	-0.102088	-0.0679321	0.00248759	0.190829	0.0954036	-0.212975	-0.0187286	-0.25001	-0.104083	0.15978	0.106267	0.189975	0.00109205	0.200191	0.21035	0.110767	0.116007	0.543868
ALX1	NA	NA	-0.253899	-0.0922633	-0.168422	-0.0015784	NA	NA	0.0348742	0.037228	-0.00383072	-0.264042	-0.080164	0.134058	-0.0978193	0.136366	-0.0889917	0.125542	-0.0176553	0.10018	0.871334	0.966331
ALX3	0.230774	0.734854	-0.0187952	-0.200892	0.178547	-0.0749359	0.0137618	-0.0853116	0.240217	0.0167768	0.0547559	0.107043	0.0829224	0.335781	0.116543	0.113918	0.0997329	0.239701	0.033621	0.116505	0.784484	0.937486
ALX4	0.470931	0.0891269	0.304125	-0.137502	0.142587	-0.0357301	-0.26186	-0.190654	0.315707	0.0831864	-0.215966	-0.101201	-0.0487957	0.116062	0.125921	0.301445	0.0385626	0.236119	0.174716	0.0934093	0.120345	0.550441
AMAC1	-0.0211206	-0.209549	0.0691873	-0.191305	-0.0554195	0.281801	-0.420635	-0.29612	-0.0779049	0.0420959	NA	NA	-0.0746155	0.235341	-0.101179	0.187164	-0.087897	0.20095	-0.026563	0.11033	0.821579	0.948419
AMAC1L2	-0.294291	-0.327823	0.0789787	0.173327	-0.226811	0.266445	-0.105551	-0.266078	-0.0430097	0.213282	NA	NA	0.0118307	0.284645	-0.118137	0.1479	-0.053153	0.224553	-0.129967	0.114089	0.318219	0.724873
AMACR	0.288647	-0.291587	0.135747	-0.076223	0.168748	-0.214802	0.536433	-0.0531567	0.254563	0.0933161	0.307219	0.441253	-0.0168667	0.261344	0.281893	0.141693	0.132513	0.253997	0.298759	0.113248	0.0460812	0.414266
AMBN	0.305485	0.172242	0.0952587	-0.128644	-0.104773	-0.231009	0.36759	-0.334383	0.196147	0.0290296	NA	NA	-0.0985529	0.202283	0.171942	0.186513	0.0366944	0.232317	0.270494	0.109243	0.0684983	0.463931
AMBP	0.164377	-0.104588	-0.268836	-0.342983	-0.137071	-0.526955	0.0369466	-0.426068	0.0785045	0.146676	0.122705	0.0606107	-0.198884	0.274098	-0.000562294	0.167728	-0.0997234	0.240134	0.198322	0.0849989	0.0669415	0.461772
AMBRA1	NA	NA	0.125186	0.235569	0.29867	0.456591	NA	NA	0.234375	0.320872	0.404272	0.613527	0.40664	0.165246	0.265626	0.116926	0.336133	0.152458	-0.141014	0.0271616	0.0138799	0.294164
AMD1	0.0411527	-0.399162	-0.40038	-0.085617	-0.00239094	0.0834931	0.372644	0.259735	0.135541	-0.0537796	0.242371	-0.0134864	-0.0348029	0.21767	0.064823	0.26562	0.0150101	0.237304	0.0996258	0.108755	0.40166	0.772777
AMDHD1	0.258215	-0.249208	0.159847	-0.224257	-0.131077	0.246205	0.0859725	0.208877	0.100955	-0.278019	0.345074	-0.327963	-0.104061	0.259432	0.136498	0.163876	0.0162186	0.242038	0.240559	0.164504	0.203508	0.639202
AMDHD2	0.0533047	-0.228298	0.295326	-0.23307	0.100452	-0.0421611	0.243496	0.403184	0.26931	0.0895198	0.0466839	0.281072	0.0450412	0.262914	0.168095	0.113675	0.106568	0.203527	0.123054	0.115578	0.33571	0.735544
AMELX	0.272646	0.287913	0.0385257	0.251612	0.0105429	0.0758236	0.49282	0.200275	0.255725	0.151561	0.549162	0.429253	0.23274	0.121889	0.269904	0.22302	0.251322	0.172447	0.0371641	0.0712798	0.624361	0.874836
AMELY	-0.133734	0.259299	-0.0905244	-0.224837	0.00660657	0.0333972	0.505747	0.168082	-0.0961156	0.161222	0.38027	0.320461	0.119604	0.194942	0.0953748	0.276104	0.107489	0.228223	-0.0242292	0.108555	0.832214	0.952324
AMFR	-0.514845	-0.498074	0.300078	0.094461	0.396777	-0.234878	0.397424	0.349276	0.336869	0.097354	0.189318	0.143127	-0.0081224	0.304542	0.18427	0.351021	0.0880739	0.329028	0.192393	0.0968293	0.103657	0.526436
AMH	-0.359944	0.701983	-0.180039	-0.0548253	-0.228952	-0.450951	0.0729217	0.0103793	-0.224652	0.183854	0.271244	0.0720636	0.0770839	0.374858	-0.108237	0.233864	-0.0155765	0.313207	-0.185321	0.199754	0.396119	0.771252
AMHR2	-0.156684	0.763348	0.154956	0.0284128	0.127731	-0.0130481	-0.29978	0.122236	0.0177349	0.0270831	-0.491995	-0.136663	0.131895	0.320516	-0.108006	0.255783	0.0119443	0.30353	-0.239901	0.167473	0.211441	0.646926
AMICA1	-0.445619	0.177618	0.137509	-0.072456	-0.202431	0.0482903	-0.412762	0.589085	-0.182908	0.300272	-0.517916	0.391669	0.23908	0.239484	-0.270688	0.241204	-0.0158041	0.351264	-0.509768	0.182638	0.0383932	0.397599
AMIGO1	-0.04474	0.114134	0.307818	-0.192532	0.436401	-0.0414053	-0.315666	-0.334597	-0.0109217	-0.225349	-0.374404	-0.488431	-0.194697	0.212448	-0.000252193	0.324697	-0.0974744	0.280622	0.194444	0.105889	0.125745	0.55771
AMIGO2	-0.0724616	0.464663	0.130123	-0.0954417	-0.334261	0.0168292	-0.251904	-0.42301	0.0886208	-0.411006	0.403188	-0.384509	-0.138746	0.347998	-0.00611589	0.27113	-0.0724308	0.305382	0.13263	0.204652	0.545516	0.84254
AMIGO3	0.0056451	0.201682	-0.109767	0.220903	0.227081	-0.0105732	0.133235	-0.574531	-0.0290984	0.266654	-0.00305241	0.171406	0.0459233	0.318591	0.0373405	0.121563	0.0416319	0.229943	-0.00858283	0.165595	0.960671	0.993358
AMMECR1	0.356028	0.0286519	-0.346	-0.0105697	-0.056631	-0.18675	0.159432	0.102601	0.0103664	0.251975	0.391515	0.315574	0.0835803	0.18303	0.0857849	0.277249	0.0846826	0.223982	0.00220458	0.100658	0.983374	0.997211
AMMECR1L	0.331641	0.0706305	0.090265	-0.155134	0.426266	0.123192	NA	NA	0.206982	0.0869682	0.508649	0.187654	0.062662	0.129785	0.312761	0.16756	0.187711	0.193234	0.250099	0.0352817	0.00209111	0.169669
AMN	-0.237451	-0.225264	0.0133187	0.0780723	-0.00312044	-0.0878119	0.0822375	0.115482	-0.366823	0.198759	-0.406319	0.228686	0.0513205	0.175434	-0.153026	0.210943	-0.0508529	0.213551	-0.204347	0.127173	0.168999	0.606129
AMN1	0.243629	0.710067	-0.238355	-0.154081	-0.487106	-0.379217	NA	NA	-0.249541	-0.287498	0.3443	-0.555857	-0.133317	0.493586	-0.0774147	0.355066	-0.105366	0.406422	0.0559025	0.227201	0.817754	0.947457
AMOT	0.399771	-0.228224	0.0776256	-0.150701	-0.0407203	0.0263596	0.373237	0.0830727	0.337321	-0.0968996	0.512625	0.353429	-0.00216052	0.208166	0.276643	0.211749	0.137241	0.247542	0.278804	0.0970751	0.0349112	0.387222
AMOTL1	-0.25962	0.0221237	0.131877	-0.162474	-0.138768	0.113032	NA	NA	-0.149919	-0.432676	-0.205588	-0.501252	-0.192249	0.270798	-0.124404	0.151172	-0.158326	0.209827	0.0678455	0.136708	0.645729	0.88441
AMOTL2	0.28046	0.617441	-0.110351	-0.0401952	0.292002	0.0269691	-0.535699	0.0150251	0.358918	-0.285366	0.440768	0.16506	0.0831557	0.30033	0.121016	0.373712	0.102086	0.32384	0.0378606	0.180234	0.84191	0.95633
AMPD1	0.333368	0.496832	0.05901	-0.3339	-0.150728	-0.257494	-0.136593	-0.0592867	-0.151913	0.154629	-0.620257	0.152885	0.0256108	0.307082	-0.111186	0.312927	-0.0427873	0.304101	-0.136796	0.161029	0.434375	0.789306
AMPD2	0.421848	0.372342	0.529756	0.199069	0.458035	0.60741	-0.218034	-0.332819	0.129443	0.206672	0.761169	0.259538	0.218702	0.310185	0.347036	0.343355	0.282869	0.319082	0.128334	0.101007	0.259798	0.687387
AMPD3	0.106723	0.640667	-0.287567	0.519798	-0.0758237	0.304176	-0.467687	-0.0122055	-0.232705	0.482894	0.34905	0.700973	0.439384	0.260583	-0.101335	0.294258	0.169024	0.38725	-0.540719	0.075381	0.000819075	0.13199
AMPH	-0.0362262	-0.171136	-0.0525026	0.116485	-0.290688	-0.150843	-0.0630526	0.107857	-0.169302	-0.307577	-0.322343	-0.421219	-0.137739	0.216998	-0.155686	0.126241	-0.146712	0.169516	-0.0179472	0.0638979	0.79006	0.940345
AMT	0.0296125	0.402786	-0.00990191	0.149886	0.0967597	0.0495456	-0.193819	-0.185181	0.0198281	0.26001	-0.475092	-0.190613	0.0810723	0.239145	-0.0887687	0.212946	-0.00384823	0.233397	-0.169841	0.0664916	0.0509974	0.420262
AMTN	-0.116288	0.148015	NA	NA	NA	NA	NA	NA	0.0484682	0.166312	NA	NA	0.157163	0.0129382	-0.0339098	0.1165	0.0616268	0.12942	-0.191073	0.0732294	0.232994	0.665493
AMY1A	-0.027213	0.554897	NA	NA	NA	NA	-0.535319	-0.483451	NA	NA	-0.325571	-0.144715	-0.0244231	0.529523	-0.296034	0.255337	-0.160229	0.40046	-0.271611	0.159652	0.230999	0.663986
AMY1C	-0.19011	-0.408234	0.035566	-0.0818815	0.197318	0.173803	NA	NA	NA	NA	0.14353	-0.0957197	-0.103008	0.238248	0.0465761	0.171527	-0.028216	0.208156	0.149584	0.0497191	0.0572761	0.43828
AMY2A	0.0249477	-0.172138	NA	NA	NA	NA	0.625953	-0.158788	NA	NA	-0.489629	-0.105323	-0.145416	0.0353576	0.0537574	0.558349	-0.0458295	0.370274	0.199174	0.337476	0.614867	0.872372
AMY2B	0.00866988	-0.27579	-0.120579	0.123476	0.262223	-0.0665722	-0.275116	0.0382212	-0.0904098	0.0681967	-0.510972	-0.0987602	-0.0352048	0.144338	-0.121031	0.260937	-0.0781178	0.20598	-0.085826	0.128795	0.53468	0.837655
AMZ1	-0.367711	0.592228	0.0642573	0.238028	-0.0648576	-0.0929005	-0.258911	-0.189071	0.00311902	0.143545	0.508421	0.103991	0.132637	0.274821	-0.0192803	0.305566	0.0566781	0.288211	-0.151917	0.182771	0.443735	0.793578
AMZ2	0.15875	-0.444407	0.237994	0.310928	-0.0142366	-0.220135	0.307562	-0.0275541	0.138618	-0.217672	0.316158	-0.0578381	-0.109446	0.253869	0.190808	0.124391	0.0406806	0.246811	0.300254	0.091235	0.0216897	0.33719
ANAPC1	0.524069	-0.405529	-0.0616212	0.138681	0.141753	0.261106	0.532039	0.178592	0.228365	0.344591	0.411315	0.145416	0.110476	0.264732	0.295987	0.235494	0.203231	0.257778	0.18551	0.17523	0.338193	0.736467
ANAPC10	-0.0930876	-0.625008	-0.24352	-0.2238	-0.27074	-0.276591	0.18997	-0.00320766	-0.0628527	-0.260804	0.132352	-0.484914	-0.312387	0.216739	-0.0579797	0.189026	-0.185184	0.235044	0.254408	0.108404	0.0658175	0.460483
ANAPC11	0.193121	-0.0598852	0.0706842	0.0717064	0.17706	-0.25979	0.12018	-0.264265	0.0842157	-0.0243534	0.333692	-0.000416424	-0.0895005	0.140418	0.163159	0.0967504	0.0368291	0.175006	0.252659	0.0690516	0.0146103	0.297793
ANAPC13	-0.0582528	-0.26139	-0.184512	0.0239821	-0.284453	-0.202569	-0.168336	-0.111812	0.0222021	-0.373322	0.395828	0.281884	-0.107204	0.23337	-0.0462539	0.241257	-0.0767292	0.228528	0.0609506	0.0897714	0.527317	0.835459
ANAPC2	0.144198	0.751036	0.197186	0.187146	0.217525	0.00955769	0.332173	0.373351	-0.03441	0.139209	-0.0554116	0.138294	0.266432	0.265009	0.133543	0.151382	0.199988	0.217153	-0.132889	0.111804	0.287974	0.704153
ANAPC4	-0.10404	-0.104272	-0.27968	-0.0567013	0.0824574	0.120494	0.0220135	0.167947	-0.0145468	-0.0749628	-0.170258	-0.670239	-0.102956	0.299351	-0.0773423	0.133894	-0.090149	0.221495	0.0256133	0.103627	0.814606	0.94721
ANAPC5	-0.112581	-0.484412	-0.218067	0.344766	0.250875	0.0475273	0.205685	0.514759	0.223361	0.347218	0.0697403	0.0930562	0.143819	0.3538	0.0698357	0.19543	0.106827	0.275228	-0.0739834	0.138439	0.615955	0.872854
ANAPC7	-0.0684519	-0.391691	-0.254546	0.108046	0.206695	0.0262638	0.299652	0.222611	0.0824111	-0.0915364	0.618725	-0.413001	-0.0898845	0.262989	0.147414	0.303717	0.0287649	0.297866	0.237299	0.185409	0.256758	0.685833
ANG	-0.279078	0.103007	-0.237986	0.0623022	-0.270147	-0.292941	0.0347561	0.0950445	-0.445554	0.0799837	-0.545948	-0.313934	-0.044423	0.201222	-0.290659	0.199193	-0.167541	0.230165	-0.246236	0.0829743	0.0312427	0.379153
ANGEL1	0.421555	0.474913	-0.0527549	-0.0482519	0.065952	0.0610507	0.442592	0.233144	0.0290017	0.217853	0.134235	-0.178188	0.126753	0.231847	0.17343	0.209342	0.150092	0.212008	0.0466767	0.0746012	0.55897	0.847726
ANGEL2	0.151692	-0.00241819	-0.157502	-0.0955724	-0.0417993	0.0463969	0.245719	0.25548	-0.141872	0.033751	0.252067	0.0214897	0.0431878	0.115734	0.0513842	0.188556	0.047286	0.149222	0.00819646	0.0629988	0.901556	0.976276
ANGPT1	-0.185289	-0.422484	0.0994492	-0.191181	-0.352864	0.255698	0.111092	-0.08911	-0.16586	-0.365685	-0.204823	-0.386961	-0.199954	0.257659	-0.116382	0.183994	-0.158168	0.217874	0.0835712	0.139326	0.574769	0.855106
ANGPT2	-0.020623	-0.241329	-0.154748	0.186768	-0.0466124	0.152223	-0.0821063	0.183987	-0.0774704	-0.306333	0.373534	-0.094749	-0.0199053	0.223868	-0.00133764	0.189106	-0.0106215	0.197812	0.0185677	0.134819	0.895833	0.974015
ANGPT4	0.103992	0.193986	0.0180205	0.0511545	-0.0270087	-0.282223	-0.0171198	0.197612	-0.00244701	0.185231	-0.230246	-0.193576	0.0253641	0.213012	-0.0258016	0.110622	-0.000218764	0.164015	-0.0511656	0.0686297	0.489493	0.81842
ANGPTL1	0.425037	-0.27115	0.0847551	-0.04977	-0.285788	0.0165362	-0.399457	-0.167614	-0.15829	-0.39709	-0.497586	-0.570709	-0.239966	0.220115	-0.138555	0.342504	-0.18926	0.279553	0.101411	0.147036	0.521078	0.832477
ANGPTL2	-0.328905	-0.163916	0.139643	-0.0946311	-0.0109417	0.162595	-0.395319	-0.221448	-0.167554	-0.373135	0.09647	-0.556416	-0.207825	0.245349	-0.111101	0.222439	-0.159463	0.228919	0.0967244	0.135995	0.508734	0.826268
ANGPTL3	0.171463	0.211987	0.285994	-0.200452	-0.0271536	-0.0791249	0.210705	-0.0414518	-0.0790277	0.173172	-0.303698	-0.493908	-0.0716296	0.259325	0.0430471	0.220765	-0.0142912	0.237293	0.114677	0.104153	0.321039	0.726565
ANGPTL4	-0.466456	-0.0500039	0.030658	-0.0390359	0.0745891	0.183432	-0.42316	0.208246	-0.0650959	-0.165212	0.049719	-0.350014	-0.0354312	0.211334	-0.133291	0.246276	-0.084361	0.224681	-0.0978597	0.152879	0.550276	0.844962
ANGPTL5	-0.286399	-0.331463	0.0218625	-0.0912942	-0.132289	-0.0413928	0.301812	0.14095	-0.000421578	-0.262363	-0.344185	-0.0998156	-0.11423	0.167505	-0.07327	0.235519	-0.0937498	0.196021	0.0409597	0.0746631	0.606881	0.868018
ANGPTL6	0.377983	0.636291	0.0376914	0.51792	0.203669	0.512737	0.100145	0.1403	-0.141625	0.204674	0.26714	0.303049	0.385829	0.198111	0.140834	0.183422	0.263331	0.222491	-0.244995	0.0720086	0.0192031	0.327164
ANGPTL7	0.131456	-0.0698365	0.144719	-0.0212085	-0.104965	0.260853	-0.283302	-0.129096	0.121227	-0.315992	-0.507146	-0.53421	-0.134915	0.270576	-0.0830017	0.26835	-0.108958	0.258351	0.0519133	0.115668	0.67235	0.896151
ANK1	-0.0366454	0.64832	-0.0373014	0.370353	-0.160236	0.180714	-0.471521	-0.211222	-0.205271	0.227209	0.0498116	-0.0567901	0.193097	0.305248	-0.143527	0.185342	0.024785	0.298114	-0.336625	0.106124	0.0247594	0.349936
ANK2	-0.2158	-0.337155	-0.166129	0.0745834	-0.0480424	-0.0672895	-0.463907	-0.309048	-0.132671	-0.364258	-0.596195	-0.571415	-0.26243	0.230328	-0.270457	0.212534	-0.266444	0.211338	-0.008027	0.070918	0.914286	0.980465
ANK3	0.01799	-0.204127	0.167224	-0.283426	0.324979	-0.203453	0.0403462	-0.219005	-0.0129966	0.0555605	-0.787117	0.263634	-0.0984695	0.212493	-0.0415957	0.385971	-0.0700326	0.298532	0.0568738	0.237227	0.820047	0.947597
ANKAR	NA	NA	0.0667511	-0.137656	-0.0997648	0.164295	-0.184613	-0.236901	0.120838	-0.0103814	-0.612494	-0.306476	-0.105424	0.187436	-0.141857	0.290527	-0.12364	0.231294	-0.036433	0.104516	0.744974	0.922158
ANKDD1A	-0.352975	-0.181535	0.151642	0.0594529	-0.237048	0.0315767	-0.293436	0.0817774	-0.00630738	-0.147645	-0.381847	-0.475864	-0.105373	0.212508	-0.186662	0.21292	-0.146017	0.20721	-0.0812893	0.0894432	0.405113	0.775078
ANKFN1	0.16477	0.402055	-0.142127	-0.172168	-0.0838347	-0.46862	-0.179843	-0.0191346	0.0319983	-0.0574254	0.0216761	-0.31405	-0.104891	0.299057	-0.0312268	0.128346	-0.0680587	0.222755	0.0736637	0.103158	0.507112	0.82521
ANKFY1	-0.143954	-0.473501	-0.269382	-0.0760669	-0.02491	0.292087	0.0754286	-0.272183	-0.160774	-0.0663301	-0.775585	-0.570002	-0.194333	0.313719	-0.216529	0.298553	-0.205431	0.292209	-0.0221966	0.117689	0.857819	0.961547
ANKH	0.179874	0.507512	0.0949941	-0.128287	0.241092	0.0944128	0.23389	-0.266981	0.299829	0.245056	0.65423	0.449703	0.150236	0.310187	0.283985	0.19403	0.21711	0.25637	0.133749	0.110617	0.280669	0.698888
ANKHD1	0.312543	-0.52239	0.317991	-0.0949065	0.283698	0.426184	0.236863	0.278623	-0.0332467	0.162812	0.337425	0.197577	0.0746498	0.338606	0.242546	0.139557	0.158598	0.262023	0.167896	0.161091	0.345048	0.741419
ANKIB1	NA	NA	0.132457	-0.196797	0.144328	-0.0710796	NA	NA	0.0401326	-0.241593	-0.0795501	-0.0943858	-0.150964	0.0814389	0.0593419	0.103648	-0.045811	0.141715	0.210306	0.0692124	0.055931	0.435102
ANKK1	0.105967	0.267826	0.030849	-0.14309	0.202335	0.392884	0.475611	0.562854	0.218236	0.160276	0.361785	0.550765	0.298586	0.267387	0.232464	0.163465	0.265525	0.214094	-0.066122	0.0614312	0.330938	0.733555
ANKLE1	NA	NA	-0.0106973	0.114843	0.14534	0.0666171	NA	NA	0.0751132	0.220997	0.21137	0.549635	0.238023	0.21752	0.105282	0.0952554	0.171652	0.170883	-0.132742	0.0852358	0.217261	0.651425
ANKLE2	NA	NA	0.115544	0.128021	0.338129	0.108559	NA	NA	0.26762	0.127163	0.466049	-0.031487	0.083064	0.0768933	0.296835	0.146126	0.18995	0.157295	0.213771	0.106979	0.139563	0.577107
ANKMY1	0.209976	0.532044	0.137998	-0.145644	0.300183	0.491873	0.152829	0.208506	0.124565	0.200556	0.0516503	0.469399	0.292789	0.259192	0.162867	0.0844161	0.227828	0.195906	-0.129922	0.100505	0.252626	0.682418
ANKMY2	-0.131028	-0.480249	0.128021	-0.459556	-0.158861	-0.301905	-0.212562	-0.209441	0.0118745	-0.131782	-0.360744	0.0434886	-0.256574	0.200559	-0.12055	0.1715	-0.188562	0.19157	0.136024	0.136711	0.365431	0.754197
ANKRA2	0.112235	-0.554944	0.0612445	-0.0790637	-0.0557048	-0.173713	0.380976	0.178091	-0.0428894	-0.151191	-0.0665229	-0.00213384	-0.130492	0.243639	0.0648897	0.170642	-0.0328014	0.225008	0.195382	0.101116	0.111168	0.53769
ANKRD1	-0.18119	-0.23031	0.176875	-0.18773	0.102265	-0.0532278	-0.404578	-0.0600721	0.180153	-0.0854903	-0.349682	-0.279577	-0.149401	0.0962026	-0.0793595	0.266534	-0.11438	0.194514	0.0700417	0.103964	0.530379	0.835785
ANKRD10	0.197896	-0.691695	-0.112209	0.0844079	0.314761	0.354821	-0.0481895	-0.0737359	0.0694993	0.0340795	0.485467	0.262187	-0.00498917	0.370582	0.151204	0.226487	0.0731075	0.303963	0.156193	0.156739	0.364751	0.754143
ANKRD11	0.474871	0.358896	0.0588536	0.0867837	0.228371	0.0523147	-0.31489	-0.154503	0.26021	-0.00658924	0.208684	0.186316	0.0872031	0.1744	0.152683	0.265202	0.119943	0.216711	0.0654803	0.062425	0.342237	0.739347
ANKRD12	-0.191322	-0.51961	-0.200171	-0.0420112	-0.157594	-0.0262585	-0.454359	0.0630347	-0.355324	-0.164017	-0.900237	0.0239772	-0.110814	0.214579	-0.376501	0.280754	-0.243658	0.275698	-0.265687	0.171752	0.182554	0.619797
ANKRD13A	-0.358342	-0.170036	-0.0687928	-0.122285	-0.0922971	-0.234249	NA	NA	-0.107706	0.117727	-0.648066	0.142292	-0.0533102	0.172217	-0.255041	0.249009	-0.154175	0.228131	-0.20173	0.162862	0.283193	0.700646
ANKRD13B	0.306125	-0.155963	0.0488805	0.0484942	0.29256	-0.0115039	0.133703	-0.0322241	0.15675	-0.0408218	0.468991	0.0684	-0.0206032	0.0795551	0.234502	0.151094	0.106949	0.176075	0.255105	0.0689323	0.0139877	0.294164
ANKRD13C	-0.278617	-0.658171	-0.200325	-0.300616	0.0600982	-0.409729	0.283431	0.312668	-0.323349	-0.111027	-0.476789	-0.219161	-0.231006	0.325384	-0.155925	0.278463	-0.193466	0.291391	0.0750809	0.122929	0.568048	0.851814
ANKRD13D	0.169699	0.2614	0.297876	0.231948	0.25309	0.432029	0.0641431	-0.024324	0.188544	0.243439	0.166246	0.0700213	0.202419	0.15981	0.189933	0.0805433	0.196176	0.12083	-0.0124858	0.0461658	0.797618	0.942547
ANKRD16	0.15942	0.301639	0.40007	0.0480731	0.139429	0.241658	0.231214	-0.201904	0.232293	0.0390944	0.549322	0.351513	0.130012	0.207909	0.285291	0.158581	0.207652	0.194049	0.155279	0.0955605	0.165105	0.603038
ANKRD17	-0.0670333	-0.489225	0.160117	-0.0543161	-0.0231815	0.282271	0.134685	0.0422838	-0.243361	-0.054921	-0.0903624	-0.0719596	-0.0576445	0.249805	-0.0215225	0.150611	-0.0395835	0.197564	0.036122	0.108641	0.753006	0.924935
ANKRD18A	NA	NA	0.0866471	0.000697183	0.217912	0.218158	NA	NA	0.227594	0.250714	0.108359	0.313601	0.195793	0.135963	0.160128	0.0729613	0.17796	0.102798	-0.0356648	0.061209	0.601018	0.866255
ANKRD19	-0.0514091	0.134572	0.268247	0.0542316	0.0443726	0.257889	0.0660544	0.247844	-0.0312415	0.22928	NA	NA	0.184763	0.0878434	0.0592047	0.126868	0.121984	0.12232	-0.125559	0.0860451	0.218271	0.652672
ANKRD2	0.120585	-0.197597	0.0119723	0.0071628	-0.00350408	-0.157679	0.0611288	0.0135003	0.265888	-0.00658864	0.292367	-0.288571	-0.104962	0.127558	0.12474	0.127474	0.00988869	0.170798	0.229702	0.0861117	0.0444825	0.409803
ANKRD20A2	0.130474	-0.188103	-0.241696	-0.165198	-0.0658811	-0.182274	NA	NA	NA	NA	-0.590379	0.444016	-0.02289	0.311422	-0.191871	0.306089	-0.10738	0.299793	-0.168981	0.299534	0.61208	0.870924
ANKRD22	-0.317197	-0.0174377	0.210197	-0.108701	-0.0107008	0.274769	0.0191023	-0.111439	0.0598994	0.291496	0.298558	0.140725	0.0782354	0.18335	0.0433099	0.212954	0.0607727	0.190333	-0.0349255	0.109745	0.763163	0.928814
ANKRD23	0.0589373	0.289583	-0.186431	0.149662	0.104279	0.0893608	0.105619	0.260266	NA	NA	0.39872	-0.590793	0.0396159	0.361653	0.0962248	0.207931	0.0679204	0.279707	0.0566089	0.240147	0.825222	0.949536
ANKRD24	NA	NA	-0.29308	-0.127858	-0.108785	-0.100839	-0.380422	-0.375504	-0.00840815	-0.0132377	-0.366375	0.0771601	-0.108056	0.169756	-0.231414	0.165068	-0.169735	0.170718	-0.123358	0.0860366	0.224933	0.65815
ANKRD26	0.0629997	-0.573369	-0.154615	0.0876474	-0.0692207	-0.204071	0.15956	0.283945	0.261847	0.0239338	-0.0485033	-0.109484	-0.0818996	0.293604	0.0353445	0.155914	-0.0232775	0.23234	0.117244	0.125851	0.3943	0.769628
ANKRD27	0.305108	-0.436819	0.257506	-0.12352	0.274354	-0.139552	0.0325024	-0.564239	0.238966	-0.297314	0.0303906	-0.35314	-0.319097	0.170923	0.189805	0.12458	-0.0646463	0.301604	0.508902	0.0588388	0.000341334	0.122144
ANKRD28	0.0977713	-0.30069	-0.22532	-0.225292	0.062908	-0.0010459	-0.160802	-0.334252	-0.0430337	-0.0302722	-0.275256	-0.00107141	-0.148771	0.155575	-0.0906221	0.153939	-0.119696	0.15065	0.0581486	0.0909211	0.550613	0.845224
ANKRD29	0.0221368	-0.351016	0.178129	0.363545	-0.12689	0.561516	-0.346166	0.186317	-0.161857	-0.133428	0.0565658	0.0820062	0.118157	0.330501	-0.0630135	0.1864	0.0275715	0.272755	-0.18117	0.156587	0.299542	0.711622
ANKRD30A	0.276341	0.333982	-0.0239813	-0.0799885	-0.137346	0.117907	0.179744	0.145196	0.10143	0.145792	-0.170922	-0.18163	0.0802099	0.183613	0.0375444	0.178413	0.0588772	0.174039	-0.0426654	0.0461762	0.397901	0.771809
ANKRD30B	-0.201566	0.348284	NA	NA	NA	NA	-0.0656319	0.188436	-0.284038	-0.328252	-0.46586	-0.128136	0.0200831	0.305158	-0.254274	0.167351	-0.117096	0.270958	-0.274357	0.123089	0.112108	0.539187
ANKRD32	0.0349613	-0.586795	-0.179757	-0.102277	-0.0710972	-0.132013	-0.27782	-0.345095	-0.129573	0.184629	0.163749	0.0895525	-0.148666	0.283127	-0.0765895	0.157595	-0.112628	0.221682	0.0720768	0.125682	0.591145	0.860636
ANKRD33	-0.406795	0.399013	0.0932966	-0.243038	0.402536	-0.107805	-0.296274	-0.120094	0.105701	0.146932	0.246744	-0.101038	-0.00433838	0.23495	0.0242015	0.31386	0.00993156	0.264745	0.0285399	0.197628	0.890815	0.972929
ANKRD34A	NA	NA	0.104616	0.173752	-0.0695411	-0.00436905	NA	NA	0.0615448	-0.10685	-0.282689	-0.43761	-0.0937694	0.256877	-0.0465172	0.173998	-0.0701433	0.204677	0.0472522	0.0661144	0.526387	0.834796
ANKRD34B	NA	NA	0.251582	0.365795	-0.154381	-0.203771	NA	NA	0.0283488	0.244995	-0.257462	0.0934777	0.125124	0.245944	-0.0329781	0.223507	0.046073	0.233399	-0.158102	0.0844555	0.157938	0.593952
ANKRD35	-0.0944682	0.099544	0.105251	0.0860827	-0.0876219	-0.0435523	-0.261389	-0.106671	-0.0560511	-0.290065	-0.373659	-0.49661	-0.125212	0.231208	-0.12799	0.167618	-0.126601	0.19254	-0.00277782	0.0667635	0.968422	0.994578
ANKRD36	-0.274675	-0.531978	NA	NA	NA	NA	0.0675829	-0.0730015	-0.121475	0.0266323	-0.306787	-0.0318587	-0.152551	0.256233	-0.158838	0.17124	-0.155695	0.201783	-0.00628706	0.123603	0.96263	0.993585
ANKRD36B	NA	NA	-0.133608	0.132928	-0.00414216	0.169296	NA	NA	0.00358655	-0.0522684	-0.403171	-0.0106873	0.059817	0.107804	-0.134334	0.189952	-0.0372583	0.176675	-0.194151	0.0946517	0.13261	0.567224
ANKRD37	0.426457	0.209957	-0.295436	0.0958839	-0.248065	-0.320558	0.0562778	0.16801	-0.1385	-0.203477	-0.0340216	0.0257654	-0.00406988	0.21271	-0.0388812	0.262724	-0.0214755	0.228629	-0.0348113	0.0852972	0.700076	0.906836
ANKRD39	0.248137	0.519643	0.315225	-0.0630358	0.0454396	-0.239097	0.64382	0.0794514	0.42823	-0.177868	0.680455	-0.038398	0.0134493	0.271849	0.393551	0.24274	0.2035	0.315876	0.380102	0.145317	0.0473443	0.414519
ANKRD40	-0.27313	0.0721824	0.0819237	0.03022	0.0773561	-0.108581	-0.505461	-0.686739	-0.0841242	-0.254376	-0.128236	-0.481853	-0.238191	0.298665	-0.138612	0.224066	-0.188402	0.257042	0.0995793	0.0972767	0.35294	0.747725
ANKRD42	0.0205957	-0.347894	-0.304447	-0.0383502	0.0849404	-0.348392	0.285751	0.332119	-0.234413	-0.0825719	-0.384592	0.149506	-0.0559305	0.27003	-0.0886943	0.259862	-0.0723124	0.253241	-0.0327638	0.152577	0.838457	0.955071
ANKRD43	0.087248	-0.120036	0.164197	-0.00325039	0.474237	-0.25732	0.515294	0.31267	0.507913	0.222465	NA	NA	0.0309058	0.236173	0.349778	0.206915	0.190342	0.268445	0.318872	0.104957	0.0384733	0.397599
ANKRD44	-0.0136477	-0.635253	0.32647	0.566121	-0.104381	0.743134	-0.621873	-0.589642	-0.000518997	0.195306	-0.397311	0.256112	0.0892962	0.579631	-0.13521	0.332432	-0.022957	0.465503	-0.224507	0.210241	0.334408	0.735212
ANKRD45	-0.0669535	0.325591	-0.0157593	-0.367931	-0.157834	0.217964	-0.134703	0.109364	-0.117299	0.0599804	-0.307253	-0.0857916	0.0431961	0.2452	-0.1333	0.0993351	-0.0450522	0.200772	-0.176497	0.111427	0.174052	0.609377
ANKRD46	-0.00704464	-0.191328	-0.0208992	-0.361272	-0.270555	-0.0973936	0.507253	0.209158	0.0307844	-0.28319	0.464965	-0.281935	-0.16766	0.205612	0.117417	0.305094	-0.0251215	0.289294	0.285077	0.120759	0.0646944	0.458648
ANKRD49	-0.102275	-0.569816	-0.178679	-0.11699	0.110079	0.0135264	0.614193	0.44795	-0.128019	0.0242043	-0.157998	-0.0473107	-0.041406	0.326116	0.0262168	0.306257	-0.00759458	0.303681	0.0676228	0.0944009	0.505838	0.824599
ANKRD5	0.340964	0.089898	-0.159613	-0.16704	-0.0462181	0.207194	0.190308	0.450602	0.0445122	0.349186	0.449401	0.618543	0.258064	0.278173	0.136559	0.233297	0.197311	0.252862	-0.121505	0.0871617	0.222094	0.657465
ANKRD50	-0.0891682	-0.474193	-0.0709204	-0.490487	-0.32908	-0.132685	-0.157218	-0.047287	-0.262629	-0.31826	-0.133344	-0.565171	-0.338014	0.209984	-0.173727	0.101647	-0.25587	0.179164	0.164287	0.11584	0.215328	0.65011
ANKRD52	NA	NA	0.0418153	-0.0852014	-0.069167	-0.132214	NA	NA	-0.182412	0.23327	-0.0260292	0.106306	0.0305403	0.170025	-0.0589482	0.0941359	-0.014204	0.135923	-0.0894885	0.121922	0.516122	0.830519
ANKRD53	0.374417	-0.182228	-0.203395	-0.197966	0.0757016	0.0377253	NA	NA	0.13322	-0.0720232	-0.122414	-0.489458	-0.18079	0.196947	0.051506	0.227352	-0.064642	0.23495	0.232296	0.10449	0.0902967	0.505329
ANKRD54	-0.169546	0.224276	0.21652	-0.171252	0.357318	-0.0476452	NA	NA	0.205309	0.062409	0.0887884	-0.302803	-0.0470031	0.203982	0.139678	0.19735	0.0463375	0.213268	0.186681	0.153129	0.289777	0.705456
ANKRD55	0.203687	-0.0563493	0.0124121	0.761795	-0.213781	0.220909	0.0280954	0.1535	0.217356	0.307613	-0.200561	0.725736	0.352201	0.326471	0.00786808	0.187206	0.180034	0.310987	-0.344333	0.181536	0.116344	0.543868
ANKRD57	-0.0098484	0.365428	0.0340738	-0.314585	0.0982091	-0.0994091	NA	NA	0.0924093	-0.0232845	NA	NA	-0.0179626	0.283804	0.053711	0.051326	0.0178742	0.192655	0.0716736	0.1566	0.678292	0.898207
ANKRD6	0.198006	0.575738	0.0558883	-0.0779628	-0.336682	0.247207	-0.258684	-0.0478692	-0.125629	-0.346386	-0.233226	-0.385454	-0.00578784	0.365872	-0.116721	0.205444	-0.0612545	0.28877	-0.110933	0.134665	0.447565	0.795524
ANKRD7	-0.0906795	0.199079	-0.164206	0.092093	-0.197793	0.432367	0.0999976	-0.12885	-0.117708	0.139041	0.10205	-0.0823476	0.108564	0.203496	-0.0613898	0.131122	0.0235869	0.185784	-0.169953	0.132381	0.255476	0.684932
ANKRD9	0.144146	-0.0863046	0.178249	-0.330876	0.227375	-0.118728	-0.400267	0.0389392	-0.0104286	0.258562	-0.363764	0.323772	0.0142276	0.246174	-0.0374482	0.278741	-0.0116103	0.252173	-0.0516758	0.196133	0.802699	0.944025
ANKS1A	0.354443	-0.331861	-0.142545	-0.281799	0.0487319	0.13101	-0.0725133	-0.284752	0.106664	-0.384674	0.0913915	-0.22731	-0.229898	0.184562	0.0643619	0.172312	-0.0827679	0.229335	0.29426	0.110404	0.0445993	0.409839
ANKS1B	-0.246942	-0.328257	-0.0227133	-0.0902152	-0.333532	0.0563408	-0.364973	-0.247299	0.0383663	-0.367867	-0.470496	-0.49931	-0.246101	0.200731	-0.233382	0.200988	-0.239741	0.191627	0.0127195	0.106755	0.909798	0.978502
ANKS3	0.114008	0.199378	0.0157471	-0.00319404	0.264018	0.204516	0.422496	0.408406	0.0565831	0.164278	0.114453	-0.242026	0.121893	0.221269	0.164551	0.151851	0.143222	0.182297	0.042658	0.0681037	0.558555	0.847579
ANKS4B	0.526438	0.335031	-0.104784	-0.113982	0.281984	-0.306017	0.323432	0.0652409	0.191213	0.309563	-0.00110555	0.290374	0.0967017	0.263507	0.202863	0.228859	0.149782	0.24175	0.106161	0.126554	0.439796	0.791537
ANKS6	0.0617812	0.143755	-0.103739	0.0434696	0.343665	0.291058	-0.459181	-0.511231	-0.00723361	0.221185	0.126843	-0.274685	-0.014408	0.31361	-0.00631071	0.268117	-0.0103594	0.278206	0.00809732	0.0907144	0.932339	0.985649
ANKZF1	0.0446039	-0.0583078	0.314308	0.343674	0.37621	0.285121	0.15938	0.232729	0.312762	0.156043	0.435791	0.306986	0.211041	0.147193	0.273842	0.145266	0.242442	0.143233	0.0628012	0.0376906	0.156546	0.592477
ANLN	-0.174116	-0.169298	-0.428467	0.0828888	0.00299039	-0.139279	0.133743	0.0374409	-0.0467535	0.166529	0.624145	0.306194	0.0474126	0.181291	0.0185904	0.352552	0.0330015	0.267699	-0.0288222	0.120086	0.81985	0.947597
ANO1	NA	NA	-0.275884	-0.0299992	-0.170419	0.125186	NA	NA	-0.368341	-0.285024	-0.0432222	-0.547954	-0.184448	0.295511	-0.214467	0.139898	-0.199457	0.214641	-0.0300186	0.183923	0.880726	0.970157
ANO10	NA	NA	0.0549467	-0.00115576	0.228579	-0.0534023	NA	NA	0.0391761	0.231061	-0.561917	0.118782	0.0738213	0.127218	-0.0598038	0.345566	0.00700872	0.251428	-0.133625	0.20644	0.563565	0.85053
ANO2	NA	NA	-0.0593223	-0.00166289	-0.112269	-0.160733	NA	NA	-0.00518805	-0.0698972	-0.305643	-0.276756	-0.127262	0.119072	-0.120606	0.130876	-0.123934	0.115887	0.00665644	0.0296055	0.83655	0.954711
ANO3	NA	NA	-0.259375	-0.05501	0.0135187	0.00455831	NA	NA	-0.0422712	0.0329891	-0.489372	-0.457899	-0.11884	0.228994	-0.194375	0.229204	-0.156608	0.215913	-0.0755343	0.0462585	0.201001	0.637199
ANO4	NA	NA	-0.0294299	-0.206529	-0.190861	-0.281096	NA	NA	0.0856458	-0.0371396	-0.0853163	-0.365793	-0.222639	0.139738	-0.0549904	0.115199	-0.138815	0.148615	0.167649	0.0416586	0.0275666	0.364731
ANO5	NA	NA	-0.119557	-0.486554	-0.331286	-0.210216	NA	NA	-0.0421391	-0.146383	-0.794215	-0.646942	-0.372524	0.235083	-0.321799	0.337826	-0.347161	0.270797	0.0507243	0.119586	0.700023	0.906832
ANO6	NA	NA	-0.0632483	-0.110837	0.283265	-0.242487	NA	NA	0.141916	-0.361095	0.313187	-0.437621	-0.28801	0.142814	0.16878	0.171774	-0.0596152	0.28461	0.45679	0.147418	0.0533536	0.42657
ANO7	NA	NA	-0.21272	0.265529	-0.0541727	-0.0789325	NA	NA	-0.206041	0.117181	-0.701762	-0.175138	0.0321598	0.197487	-0.293674	0.281738	-0.130757	0.284722	-0.325834	0.124656	0.0794201	0.48401
ANO8	NA	NA	-0.452733	0.360581	-0.00415333	0.00182206	NA	NA	0.138237	0.0796467	0.320271	0.0518437	0.123473	0.161318	0.000405441	0.329983	0.0619394	0.249293	-0.123068	0.23742	0.640016	0.881443
ANO9	NA	NA	0.243966	0.267931	0.521252	0.0577309	NA	NA	0.357146	0.318811	0.536837	0.418667	0.265785	0.152179	0.4148	0.13992	0.340293	0.157035	0.149015	0.108796	0.264301	0.690139
ANP32A	-0.023578	0.429177	-0.390422	0.0216904	-0.0340261	-0.354976	-0.376255	-0.307307	-0.0681494	0.175552	0.265713	0.000872562	-0.00583188	0.295203	-0.104453	0.247183	-0.0551424	0.264644	-0.0986211	0.135863	0.500449	0.822525
ANP32B	0.0101402	-0.022982	-0.168321	0.392796	0.095909	0.0704696	-0.398202	-0.364352	-0.101338	0.328647	0.62665	0.21923	0.103968	0.277038	0.0108065	0.345964	0.0573873	0.302752	-0.0931616	0.143358	0.544458	0.842223
ANP32C	0.171213	-0.295509	-0.133533	0.277015	-0.0838695	-0.0362691	-0.579862	-0.242768	-0.111003	-0.0953834	NA	NA	-0.0785828	0.22502	-0.147411	0.271151	-0.112997	0.23769	-0.0688279	0.154731	0.679457	0.898795
ANP32D	0.217969	0.266965	-0.222531	0.253206	0.037964	-0.307665	-0.332737	-0.0916151	0.0232761	0.00903744	NA	NA	0.0259856	0.242456	-0.0552119	0.220503	-0.0146131	0.222638	-0.0811975	0.136668	0.584403	0.857745
ANP32E	-0.0315925	-0.205139	-0.270651	0.206436	-0.3237	-0.00941871	0.11768	-0.18828	-0.264259	0.228591	0.229453	0.277946	0.0516891	0.2162	-0.0905116	0.230741	-0.0194113	0.225748	-0.142201	0.138328	0.35109	0.746302
ANPEP	-0.314997	0.203488	0.111082	-0.234232	0.088172	-0.140725	0.0814464	0.211721	-0.149384	0.191479	-0.589587	0.171071	0.0671336	0.199895	-0.128878	0.281511	-0.0308722	0.254289	-0.196012	0.175281	0.31428	0.722832
ANTXR1	-0.150847	-0.195242	0.012106	-0.0588526	-0.0533267	0.454196	-0.286614	-0.407805	-0.104808	-0.231105	0.301784	-0.494841	-0.155608	0.336801	-0.046951	0.198355	-0.10128	0.269565	0.108657	0.169213	0.549066	0.844664
ANTXR2	-0.50243	-0.406472	-0.14266	-0.266662	-0.201595	-0.223363	-0.500479	-0.30351	-0.343055	-0.475151	-0.557453	-0.195313	-0.311745	0.108759	-0.374612	0.173403	-0.343179	0.141852	-0.0628668	0.0793172	0.463941	0.805394
ANUBL1	0.103198	-0.237549	0.0650914	-0.0607323	0.138853	-0.139755	-0.0726219	-0.0835181	-0.162126	0.10602	NA	NA	-0.0831069	0.125829	0.0144789	0.127159	-0.034314	0.129879	0.0975857	0.108159	0.417947	0.781179
ANXA1	-0.310852	-0.380019	0.0303899	-0.133055	-0.449674	0.0762299	-0.0362025	0.113859	-0.393196	-0.354954	0.0485989	-0.377325	-0.175877	0.229635	-0.185156	0.22465	-0.180517	0.216639	-0.00927874	0.13076	0.94618	0.989169
ANXA10	-0.309842	0.157616	0.00101728	-0.30574	-0.11421	-0.564108	0.0924435	0.0652435	-0.128719	0.136179	-0.00501719	0.287667	-0.0371906	0.326739	-0.0773878	0.140181	-0.0572892	0.240623	-0.0401971	0.148538	0.7975	0.942547
ANXA11	-0.370361	0.114545	-0.205599	-0.0379352	0.312324	0.183336	-0.468096	-0.173522	0.129899	0.235295	-0.348697	0.224102	0.0909701	0.163837	-0.158422	0.31112	-0.0337257	0.270484	-0.249392	0.105307	0.0640924	0.45652
ANXA13	-0.0221231	0.218673	0.0349187	-0.109876	-0.00136471	-0.198825	0.235449	0.383004	-0.0428717	0.135276	0.0624109	0.0721386	0.0833984	0.213488	0.0444031	0.101044	0.0639007	0.160538	-0.0389953	0.0735796	0.618811	0.873652
ANXA2	-0.356081	-0.164972	-0.0704645	0.115061	-0.341585	-0.172568	0.265334	0.507926	0.0223531	0.183677	0.0357381	0.101754	0.0951462	0.252189	-0.0741174	0.239857	0.0105144	0.250745	-0.169264	0.0236938	0.000834728	0.13199
ANXA2P1	NA	NA	0.301354	0.188089	-0.19163	0.157657	-0.519725	-0.136108	0.116985	0.016744	-0.0210491	-0.188612	0.00755391	0.169062	-0.0628131	0.31307	-0.0276296	0.240083	-0.070367	0.121524	0.593606	0.86188
ANXA2P3	NA	NA	0.187083	0.0394532	-0.185914	-0.111551	NA	NA	-0.035248	0.0510469	NA	NA	-0.00701703	0.0907146	-0.0113597	0.187642	-0.00918835	0.131838	-0.00434265	0.0760641	0.959663	0.993153
ANXA3	-0.211758	-0.324637	-0.137505	0.0524579	-0.0884425	-0.190649	-0.172635	-0.577765	-0.00915679	-0.112609	0.424116	-0.244884	-0.233014	0.212215	-0.0325635	0.234508	-0.132789	0.237542	0.200451	0.121186	0.159019	0.594942
ANXA4	0.0431141	-0.494139	0.0296961	-0.0745239	0.279338	-0.116172	0.169377	0.0275729	0.214607	0.225828	0.305766	0.460348	0.00481877	0.32458	0.17365	0.11669	0.0892342	0.248698	0.168831	0.104728	0.16786	0.605013
ANXA5	-0.437649	-0.310937	0.13199	0.144594	-0.100818	0.121168	0.180044	0.161364	-0.0828514	-0.298978	0.156564	-0.561163	-0.123992	0.306711	-0.0254535	0.236232	-0.0747228	0.266034	0.0985387	0.137771	0.506462	0.825115
ANXA6	-0.106387	0.117548	0.56824	0.205219	0.0310338	0.262707	-0.050594	-0.0643119	0.283897	-0.164965	0.188834	-0.302781	0.00890274	0.222485	0.152504	0.250778	0.0807034	0.238139	0.143601	0.136043	0.33948	0.737092
ANXA7	-0.0382844	-0.256088	-0.160515	-0.187151	0.185205	-0.333876	-0.252041	-0.136189	0.0760924	0.0274368	-0.480896	-0.437949	-0.220636	0.161924	-0.11174	0.239663	-0.166188	0.203127	0.108896	0.0938218	0.298176	0.710752
ANXA8	-0.0867388	0.148083	NA	NA	NA	NA	0.331729	0.567534	NA	NA	-0.117179	-0.385868	0.109916	0.477846	0.0426037	0.250852	0.07626	0.343314	-0.0673126	0.168001	0.727414	0.915417
ANXA8L1	NA	NA	NA	NA	NA	NA	0.253493	-0.0140023	0.0127165	0.125536	-0.0861147	-0.394101	-0.094189	0.268939	0.0600315	0.174678	-0.0170787	0.219707	0.15422	0.134031	0.368883	0.756054
ANXA9	NA	NA	0.488037	-0.154365	0.00413288	-0.161723	0.53212	-0.0951501	0.430462	-0.062645	0.299613	0.237189	-0.0473389	0.164328	0.350873	0.212635	0.151767	0.275943	0.398212	0.119968	0.029397	0.372893
AOAH	0.289893	0.25017	0.449427	0.0455051	0.298748	0.250921	-0.320419	0.0366604	0.019639	0.280274	0.534371	0.524111	0.231274	0.179601	0.211943	0.314439	0.221608	0.244348	-0.0193301	0.109593	0.866916	0.96512
AOC2	0.179446	0.337234	-0.0707314	-0.244856	0.0507056	-0.139397	0.284879	0.13447	0.0910696	-0.0863555	-0.0320663	-0.20145	-0.0333924	0.224742	0.0838838	0.13269	0.0252457	0.186313	0.117276	0.0552649	0.0872758	0.499832
AOC3	-0.299471	-0.00937551	-0.024789	-0.0349699	-0.114184	0.154409	-0.418028	-0.524938	-0.183277	-0.397919	-0.403597	-0.562526	-0.22922	0.303393	-0.240558	0.159597	-0.234889	0.231198	-0.0113377	0.089142	0.903749	0.976433
AOF1	0.191658	-0.513678	-0.0359366	0.0742511	0.00423884	-0.0411641	0.515604	0.273018	NA	NA	NA	NA	-0.0518933	0.334086	0.168891	0.251524	0.0584988	0.298119	0.220784	0.17691	0.300565	0.712135
AOF2	0.105814	0.211367	0.070464	0.199224	0.111747	0.0968621	0.472434	0.150261	NA	NA	NA	NA	0.164428	0.0522172	0.190115	0.189093	0.177272	0.129155	0.0256863	0.103722	0.82039	0.947757
AOX1	0.114793	-0.348996	0.161517	0.0612197	-0.0893116	-0.144662	-0.201284	0.0840437	-0.0587858	-0.250403	-0.467021	-0.497029	-0.182638	0.229407	-0.0900152	0.228344	-0.136327	0.223521	0.0926226	0.099294	0.393736	0.769371
AP1B1	-0.185547	0.230346	0.224814	0.119355	0.320206	-0.0798796	-0.305705	-0.0066178	0.0524515	0.373243	-0.0147313	0.451009	0.181243	0.209454	0.0152479	0.23771	0.0982453	0.230523	-0.165995	0.140013	0.28906	0.705035
AP1G1	-0.420921	-0.619714	-0.388428	-0.0274494	0.113258	-0.114928	0.187099	0.237188	-0.0393407	0.181927	-0.156445	0.152479	-0.0317495	0.317668	-0.117463	0.252635	-0.0746063	0.27728	-0.0857136	0.104038	0.447516	0.795524
AP1G2	-0.139825	-0.352148	-0.044726	0.397667	0.205451	0.371623	0.426863	0.44865	-0.232123	0.461168	0.0529091	0.423142	0.291684	0.317108	0.0447581	0.241095	0.168221	0.297923	-0.246925	0.131754	0.119774	0.550213
AP1GBP1	0.0156846	0.32797	0.0870179	0.0997415	-0.0923277	0.16616	-0.162506	0.25397	NA	NA	NA	NA	0.211961	0.0998563	-0.0380328	0.111003	0.0869639	0.165561	-0.249993	0.0856184	0.0615032	0.449955
AP1M1	-0.380609	-0.341433	0.454592	0.190667	0.253935	0.288755	-0.486575	-0.196242	0.150582	-0.201131	0.449196	-0.0692052	-0.0547649	0.245792	0.07352	0.411042	0.00937755	0.329768	0.128285	0.122528	0.343058	0.740505
AP1M2	0.617964	0.315648	0.139531	0.242034	0.27278	-0.12485	0.184099	-0.0852204	0.172893	0.362635	0.23421	0.425354	0.189267	0.236035	0.270246	0.176747	0.229756	0.203254	0.0809792	0.110414	0.49623	0.820841
AP1S1	0.216071	-0.0453436	0.216185	0.157257	0.140705	-0.279234	0.427464	0.0986777	0.474642	0.191754	0.593253	0.507045	0.105026	0.261601	0.34472	0.178991	0.224873	0.247666	0.239694	0.0574448	0.0087171	0.258412
AP1S2	-0.243064	-0.250927	-0.0266406	-0.0242446	-0.0651483	0.171099	-0.323698	-0.298056	-0.0138968	-0.344599	-0.275237	-0.542722	-0.214908	0.25213	-0.157947	0.137897	-0.186428	0.196019	0.0569611	0.0852414	0.533589	0.837514
AP1S3	-0.163892	0.11297	-0.0333077	0.124268	0.0335944	-0.0510693	-0.203055	-0.35073	-0.051523	0.172911	0.14637	0.19797	0.0343866	0.20776	-0.0453022	0.128137	-0.00545777	0.16975	-0.0796888	0.0696156	0.304156	0.715222
AP2A1	0.358475	0.659225	0.214771	-0.0599762	0.194388	-0.0634984	0.257173	-0.0763316	0.0997818	0.111231	0.241961	0.0689502	0.1066	0.281772	0.227758	0.0846334	0.167179	0.208202	0.121158	0.0975799	0.26944	0.694251
AP2A2	-0.137699	-0.212736	0.161858	0.0198097	0.308022	0.334161	0.214209	0.249508	0.112769	0.0752386	-0.442222	-0.319929	0.0243421	0.254569	0.0361561	0.277977	0.0302491	0.254201	0.011814	0.0379755	0.76828	0.930436
AP2B1	-0.0778425	0.333855	0.292638	0.208528	-0.000918785	-0.00603354	0.0910995	-0.0344342	-0.28676	0.0421149	-0.213836	-0.17274	0.0618817	0.18155	-0.0326033	0.210512	0.0146392	0.193804	-0.094485	0.091038	0.346895	0.742775
AP2M1	-0.198472	0.279616	0.226526	0.244472	0.120269	-0.206186	0.127267	0.157625	0.114653	-0.185427	0.0960951	-0.12951	0.026765	0.224574	0.0810564	0.144448	0.0539107	0.182243	0.0542914	0.12378	0.679247	0.898712
AP2S1	-0.073186	-0.312078	-0.0884361	0.0919081	-0.192782	-0.108751	0.244376	0.0675072	0.149397	0.209805	0.171919	0.0445036	-0.00118427	0.18342	0.0352147	0.175782	0.0170152	0.172333	0.036399	0.0682817	0.616818	0.873216
AP3B1	-0.262907	-0.579163	0.339265	-0.025355	0.0932577	-0.0365299	0.31699	0.175671	-0.186581	-0.0333109	-0.135907	0.0876099	-0.0685131	0.264155	0.027353	0.261609	-0.02058	0.255602	0.0958661	0.0979952	0.372867	0.75784
AP3B2	0.215776	0.207853	0.0341054	0.293117	0.0301202	-0.0685711	-0.420591	-0.26245	0.101461	-0.0253279	-0.370803	-0.593371	-0.0747917	0.32307	-0.0683218	0.262796	-0.0715567	0.280795	0.00646987	0.074668	0.934314	0.986296
AP3D1	0.00845218	-0.0958855	0.235052	0.336893	0.407289	0.19149	0.424023	0.335402	0.14385	0.176043	0.56827	0.236389	0.196722	0.159077	0.297823	0.206123	0.247272	0.183309	0.101101	0.0646875	0.178836	0.615387
AP3M1	-0.0273217	-0.181043	-0.0210968	-0.155192	0.136592	0.0225877	0.400253	0.432107	0.100812	-0.243419	-0.203382	-0.589378	-0.119056	0.336351	0.0643095	0.203354	-0.0273734	0.281763	0.183366	0.0636064	0.0344745	0.387222
AP3M2	-0.223864	0.0838873	-0.0551583	0.389874	0.16812	0.23761	0.0382837	0.0528562	-0.00691836	-0.34485	0.410121	-0.401508	0.00297812	0.315711	0.0550974	0.215833	0.0290378	0.259271	0.0521193	0.187478	0.792141	0.940998
AP3S1	-0.346278	-0.688148	0.268793	-0.278325	-0.141212	-0.379351	0.168523	0.0743975	0.0486071	-0.342608	0.126143	-0.45207	-0.344351	0.249294	0.0207625	0.226357	-0.161794	0.296471	0.365113	0.0751256	0.004633	0.211575
AP3S2	0.165116	0.47651	-0.287988	-0.129659	-0.034356	-0.439706	-0.154984	0.0156505	-0.00102608	0.172387	-0.140379	0.246065	0.0568747	0.318847	-0.0756029	0.155444	-0.0093641	0.248958	-0.132478	0.113954	0.297479	0.710752
AP4B1	-0.240359	-0.087221	0.153692	-0.0835767	0.183541	-0.0250925	-0.0468458	0.220919	-0.166628	0.313313	-0.0566417	-0.40344	-0.0108498	0.254657	-0.0288735	0.169261	-0.0198617	0.206369	-0.0180237	0.134615	0.898711	0.974821
AP4E1	-0.240047	-0.272869	-0.130429	-0.395106	0.0999044	-0.0694253	0.261242	0.461768	0.04995	0.220517	-0.452371	-0.451003	-0.084353	0.362755	-0.068625	0.257581	-0.076489	0.300066	0.015728	0.0747497	0.841654	0.956305
AP4M1	0.207691	-0.481281	0.431464	-0.11088	0.403222	0.00405058	0.172931	0.304016	0.325767	-0.243364	0.805976	-0.237233	-0.127449	0.266239	0.391175	0.227774	0.131863	0.359385	0.518624	0.15745	0.0216204	0.33719
AP4S1	-0.158703	-0.200364	-0.340072	-0.247367	-0.410276	-0.183491	-0.289425	-0.102929	-0.173768	-0.310925	-0.531037	-0.340236	-0.230885	0.0873913	-0.317214	0.142393	-0.27405	0.121327	-0.0863282	0.0597338	0.20802	0.644147
APAF1	-0.205467	-0.214401	-0.328783	0.114027	0.223307	-0.185716	-0.352186	-0.0813989	0.0434971	0.0813835	-0.379167	0.302173	0.00267784	0.198985	-0.166467	0.246418	-0.0818943	0.231087	-0.169144	0.156075	0.327952	0.730675
APBA1	-0.315696	0.590615	-0.0184731	-0.125446	-0.130436	-0.00121732	0.270605	-0.315274	-0.172433	-0.0705391	-0.42781	-0.131897	-0.0089598	0.311722	-0.132374	0.244075	-0.0706669	0.274592	-0.123414	0.199946	0.564099	0.85053
APBA2	-0.211544	-0.32758	0.126962	0.436291	0.160755	0.545719	0.111571	0.0306841	-0.101146	0.431478	-0.124924	0.368994	0.247598	0.331937	-0.00638784	0.157957	0.120605	0.2811	-0.253986	0.116115	0.0803636	0.486418
APBA3	0.257671	0.762259	-0.275298	0.40978	-0.101071	-0.3763	0.152761	0.430643	0.0441118	0.317618	0.162481	0.252764	0.299461	0.374893	0.0401091	0.197194	0.169785	0.316076	-0.259351	0.136172	0.115184	0.543442
APBB1	0.244931	0.0504537	0.444961	0.0737606	0.154325	-0.0107137	-0.16728	0.112783	0.0826876	-0.244155	-0.215624	-0.397523	-0.0692323	0.204792	0.090667	0.250515	0.0107174	0.233587	0.159899	0.0944794	0.151348	0.586173
APBB1IP	-0.594239	-0.178124	0.402145	0.737443	-0.159925	0.725967	-0.482822	0.419305	-0.284241	0.537432	-0.439256	0.571402	0.468904	0.338969	-0.259723	0.358479	0.10459	0.505401	-0.728627	0.114805	0.00143378	0.154368
APBB2	-0.377949	-0.400852	0.00737118	-0.313653	-0.127251	-0.545901	0.224956	-0.0678273	-0.0145801	-0.366205	0.17965	-0.506259	-0.366783	0.170232	-0.0179672	0.219202	-0.192375	0.261144	0.348816	0.0873017	0.0103695	0.272064
APBB3	-0.0287348	0.221753	0.290456	0.0783932	0.175187	0.124657	-0.112761	0.327264	0.142881	0.118679	-0.407408	-0.318701	0.0920074	0.220374	0.00993673	0.250759	0.0509721	0.229115	-0.0820706	0.0952068	0.428072	0.785946
APC	-0.0334331	-0.21484	-0.0524979	-0.360402	-0.0402917	-0.0135538	-0.116139	-0.0379407	-0.0507938	-0.282878	-0.718158	-0.28079	-0.198401	0.141672	-0.168552	0.270872	-0.183477	0.206681	0.0298484	0.111707	0.799984	0.943061
APC2	0.194838	0.333445	-0.278168	-0.0628376	-0.076478	-0.0480715	0.108645	-0.232683	0.0659609	-0.0109476	-0.142157	-0.48533	-0.0844041	0.270003	-0.0212263	0.175982	-0.0528152	0.219779	0.0631778	0.0970611	0.54383	0.841932
APCDD1	0.202932	-0.490647	0.643107	0.226581	0.282919	-0.0602024	0.474269	0.227352	0.487014	-0.204875	0.694033	0.0827685	-0.0365039	0.278645	0.464046	0.193172	0.213771	0.347254	0.50055	0.0779535	0.00135998	0.151425
APCDD1L	-0.250983	-0.0647955	0.110738	0.127104	-0.108776	0.0204837	NA	NA	-0.0737704	-0.0455925	0.169809	-0.645747	-0.121709	0.302397	-0.0305965	0.170795	-0.076153	0.236458	0.0911129	0.183856	0.646191	0.88441
APCS	0.485561	0.260509	0.184361	0.0344198	0.00200102	-0.357897	0.438556	0.403374	0.0535548	-0.137338	-0.453915	-0.105077	0.0163318	0.278623	0.118353	0.342624	0.0673425	0.302465	0.102021	0.0999288	0.354113	0.747838
APEH	0.432341	0.129125	0.0900872	0.0906728	0.285449	0.130883	0.0632567	-0.187113	0.172361	0.350751	0.145158	0.052113	0.0944053	0.172803	0.198109	0.138429	0.146257	0.158797	0.103704	0.0717564	0.208019	0.644147
APEX1	0.252993	-0.0474104	-0.232596	0.408583	0.124622	0.116729	0.419132	0.43831	-0.174912	0.177436	0.263891	-0.325181	0.128078	0.287656	0.108855	0.260171	0.118466	0.261688	-0.0192228	0.179881	0.919052	0.981441
APEX2	0.401232	0.347003	-0.0684	0.0470528	0.181077	0.0406576	0.411369	0.275038	0.471507	0.318043	0.609353	0.544989	0.26213	0.192776	0.334356	0.241058	0.298243	0.21149	0.0722259	0.0412183	0.140111	0.577534
APH1A	-0.187572	-0.206609	0.22076	0.167829	0.152438	-0.0252603	0.449438	-0.0702286	-0.0984981	0.349735	0.124166	0.570913	0.131063	0.290384	0.110122	0.228695	0.120593	0.249443	-0.0209412	0.153042	0.896502	0.974113
APH1B	0.143737	-0.040267	0.32434	-0.325742	-0.248709	0.178105	-0.0719759	0.263606	0.108229	-0.190755	-0.0647436	-0.348908	-0.0773269	0.257366	0.0318131	0.201359	-0.0227569	0.227566	0.10914	0.168317	0.545312	0.84254
API5	0.341153	-0.332214	-0.409754	-0.160196	-0.0824591	0.0196446	0.360796	0.235485	-0.0582567	-0.143687	0.154754	-0.580591	-0.16026	0.281248	0.0510388	0.294268	-0.0546103	0.29579	0.211298	0.165527	0.257846	0.686463
APIP	-0.261466	-0.631794	-0.282531	-0.188735	-0.190135	-0.312197	-0.125872	-0.166091	-0.180755	0.0566952	0.273897	0.234288	-0.167972	0.299551	-0.12781	0.204872	-0.147891	0.245571	0.0401618	0.0838115	0.652026	0.887078
APITD1	-0.28081	-0.382621	0.00865248	0.200424	0.0520578	-0.447521	0.259646	0.32123	0.0521312	0.0725348	0.136368	0.063677	-0.0287126	0.314453	0.0380076	0.179834	0.00464749	0.246698	0.0667202	0.0965236	0.520194	0.832291
APLF	NA	NA	-0.187954	-0.119376	0.20581	0.343116	NA	NA	0.183581	-0.288051	0.659776	-0.295591	-0.0899754	0.299969	0.215303	0.34702	0.062664	0.341761	0.305279	0.255919	0.318664	0.725108
APLN	-0.31468	-0.103752	-0.214235	-0.24771	0.114852	-0.219677	-0.345148	-0.2358	0.201249	-0.00175283	0.63215	0.18669	-0.103667	0.17109	0.0123648	0.378533	-0.0456511	0.286544	0.116032	0.104617	0.317859	0.724784
APLNR	NA	NA	0.28589	0.0521152	0.00395968	-0.0721287	NA	NA	-0.0813145	0.0191995	-0.0522822	-0.435456	-0.109068	0.22385	0.0390633	0.168316	-0.0350021	0.199715	0.148131	0.103921	0.249269	0.678289
APLP1	-0.319046	-0.243195	0.121563	-0.363675	-0.123571	-0.184608	-0.226214	-0.27063	0.0246852	-0.272948	-0.353593	-0.531757	-0.311136	0.122604	-0.146029	0.190105	-0.228582	0.175198	0.165106	0.0823965	0.101446	0.52305
APLP2	-0.0943853	-0.436516	0.176422	-0.00904403	0.252094	0.195579	-0.451918	-0.566804	0.0187239	0.0775597	-0.591341	0.0656174	-0.112268	0.311398	-0.115067	0.34012	-0.113668	0.310904	-0.00279947	0.141757	0.985008	0.997672
APOA1	0.246968	-0.000175921	-0.281341	-0.211378	-0.079498	-0.246127	0.254372	0.476746	0.341709	0.206298	-0.254224	0.0588766	0.0473732	0.270224	0.0379976	0.277093	0.0426854	0.26099	-0.00937555	0.0929213	0.923553	0.982832
APOA1BP	0.0451919	0.528419	0.211162	0.197868	-0.0445142	-0.184277	0.604687	0.23037	0.144561	0.111397	0.473696	0.0946516	0.163071	0.23118	0.23913	0.251573	0.201101	0.233748	0.0760591	0.129537	0.582607	0.857261
APOA2	0.120235	0.137903	-0.020204	-0.25629	0.042905	0.120447	0.280198	0.361177	0.257017	0.137886	0.0044519	0.0523676	0.0922483	0.200177	0.114101	0.128981	0.103174	0.160954	0.0218522	0.0523585	0.693732	0.903803
APOA4	0.153344	0.0837419	-0.0173566	-0.132703	-0.222995	0.0993486	0.431877	0.504221	0.101461	0.0369936	-0.375492	-0.266761	0.0541402	0.262174	0.0118063	0.286535	0.0329733	0.262776	-0.0423339	0.0664616	0.552163	0.845813
APOA5	0.382858	0.559913	0.0604005	-0.154028	0.29919	-0.261005	0.0703583	0.408016	0.176568	0.118535	-0.23686	0.0642071	0.122606	0.316167	0.125419	0.217987	0.124013	0.258918	0.00281282	0.141318	0.98489	0.997672
APOB	0.273249	-0.140567	0.03002	-0.316257	0.00253704	-0.262218	0.304513	0.504414	0.242834	-0.229189	-0.258131	-0.311014	-0.125805	0.315362	0.0991703	0.216745	-0.0133174	0.283485	0.224976	0.103783	0.0823761	0.490024
APOB48R	0.0985189	0.160141	-0.0588455	0.148692	0.204354	0.381145	0.0522232	0.00764153	-0.189489	0.316998	NA	NA	0.202924	0.148056	0.0213523	0.151065	0.112138	0.17042	-0.181571	0.0926823	0.121684	0.552827
APOBEC1	0.248531	0.204976	-0.0752648	-0.315543	0.0296806	-0.134605	0.0190505	0.318284	-0.0237011	0.042417	0.636948	0.360042	0.0792618	0.266361	0.139207	0.267831	0.109235	0.256584	0.0599455	0.0886282	0.528823	0.835748
APOBEC2	-0.00789915	-0.0877278	0.00270334	-0.0828303	-0.0481309	0.144861	0.161484	0.148278	0.249187	0.0626346	0.0059977	-0.366061	-0.0301409	0.194937	0.060557	0.117124	0.015208	0.160474	0.0906979	0.0763723	0.288336	0.70453
APOBEC3A	-0.464541	0.0981681	-0.0998111	-0.165906	-0.0585247	-0.13687	-0.0603263	0.240222	0.15205	0.0104093	-0.0267379	-0.0950359	-0.00816892	0.156424	-0.0929818	0.202379	-0.0505754	0.178047	-0.0848129	0.115332	0.495133	0.82039
APOBEC3B	-0.149621	0.0712715	0.123117	-0.517733	0.0710446	0.049809	0.413653	0.0705466	0.0920505	0.165227	-0.169195	0.297699	0.0228033	0.280496	0.0635084	0.212885	0.0431558	0.238358	0.040705	0.162384	0.812043	0.94706
APOBEC3C	0.154666	0.366737	0.191419	0.299122	-0.145193	0.0676031	-0.0551905	-0.0695978	0.0959453	-0.00197968	-0.328872	0.0251726	0.11451	0.176265	-0.0145376	0.200392	0.049986	0.192139	-0.129047	0.0675973	0.114525	0.541909
APOBEC3D	-0.0273587	0.675643	0.319717	0.0715391	0.245591	-0.0191464	0.362146	0.067582	-0.223736	0.410101	-0.559762	0.273155	0.246479	0.262614	0.0194332	0.362093	0.132956	0.324042	-0.227046	0.223522	0.356345	0.749832
APOBEC3F	0.0649864	-0.249197	0.0149901	-0.234496	-0.0916449	-0.0071711	-0.0803413	-0.223119	-0.283281	0.325999	-0.348555	-0.38437	-0.128726	0.25358	-0.120641	0.163533	-0.124683	0.203476	0.00808477	0.136698	0.955129	0.991741
APOBEC3G	0.00559868	0.462163	0.239569	0.431979	-0.286001	0.52859	-0.360211	-0.0744968	-0.350176	0.33814	-0.29477	0.513934	0.366718	0.226597	-0.174332	0.243367	0.0961933	0.36069	-0.54105	0.109854	0.00437779	0.207448
APOBEC3H	0.00581342	0.240164	0.0976681	0.190951	-0.218697	0.209851	NA	NA	0.0092244	0.151553	-0.198675	0.208727	0.200249	0.0324619	-0.0609333	0.139995	0.0696581	0.167713	-0.261183	0.067981	0.0184281	0.32471
APOBEC4	-0.167686	-0.00636636	NA	NA	NA	NA	-0.176514	-0.0396302	-0.0483019	0.0776325	-0.0462519	0.0861365	0.0294431	0.0621552	-0.109688	0.0721615	-0.0401227	0.097047	-0.139132	0.00772969	0.000374004	0.122144
APOC1	0.0315983	0.321387	0.0620876	0.164926	-0.375428	-0.0858243	-0.0871914	-0.160964	-0.353723	0.492554	-0.0190144	0.456968	0.198174	0.27552	-0.123612	0.193496	0.0372813	0.282424	-0.321786	0.129786	0.0558848	0.434929
APOC2	0.451333	0.532217	0.155322	-0.233063	-0.40571	-0.169731	-0.0337684	0.182401	0.12475	0.376244	0.444698	0.375836	0.177317	0.314266	0.122771	0.321388	0.150044	0.304391	-0.0545463	0.101643	0.614521	0.872345
APOC3	-0.30317	-0.141024	-0.153891	0.2111	-0.0564356	-0.00270304	0.356727	0.481791	0.317301	0.0635059	-0.238912	-0.046261	0.0944013	0.223286	-0.0130636	0.28382	0.0406689	0.249854	-0.107465	0.0837201	0.255542	0.684932
APOC4	-0.0310046	0.311035	-0.125352	-0.167624	-0.0171528	0.146088	0.0526376	0.51421	0.0822449	0.0925979	-0.364677	-0.161778	0.122421	0.266615	-0.0672172	0.162717	0.0276021	0.232709	-0.189639	0.0783098	0.0599953	0.446707
APOD	0.10755	-0.33127	-0.077896	0.102887	-0.215689	-0.0685427	-0.0171043	-0.024938	-0.0530223	-0.211032	-0.263918	-0.490496	-0.170565	0.217353	-0.0866801	0.135523	-0.128623	0.178161	0.0838853	0.096789	0.425743	0.784842
APOE	-0.195714	-0.00454595	0.279477	0.214314	-0.336565	0.215489	-0.0874005	0.155589	-0.309749	0.281333	-0.263918	0.398303	0.21008	0.133855	-0.152312	0.229665	0.0288844	0.260646	-0.362392	0.116124	0.0262307	0.357672
APOF	0.269009	0.58413	0.0801764	-0.149583	0.0489612	0.111548	-0.641093	-0.497514	0.143652	-0.0793559	-0.116384	-0.268449	-0.0498708	0.370671	-0.0359465	0.322062	-0.0429086	0.33114	0.0139243	0.0909792	0.884345	0.97103
APOH	-0.0293126	0.123168	-0.132349	-0.139685	-0.121784	-0.372898	0.257244	-0.434185	0.0301704	0.0707778	-0.234871	-0.0577618	-0.135097	0.228513	-0.0384835	0.171213	-0.0867904	0.199012	0.0966138	0.134344	0.504245	0.824486
APOL1	-0.0225946	0.00671815	0.131788	-0.0766345	-0.134127	0.331399	-0.466433	-0.147359	-0.209124	0.109104	-0.000989678	0.0589346	0.0470271	0.167072	-0.116913	0.207437	-0.0349432	0.198939	-0.163941	0.101065	0.165702	0.604102
APOL2	0.122466	0.599914	0.329896	-0.0212494	-0.012187	0.0152266	-0.483576	-0.506734	-0.17373	0.0858207	-0.240779	-0.0867178	0.0143767	0.355247	-0.0763184	0.286717	-0.0309708	0.311406	-0.0906951	0.114644	0.464738	0.805942
APOL3	-0.369594	0.286949	0.162108	0.227283	-0.227161	0.288152	-0.447541	0.0770847	-0.271773	0.206022	-0.353059	0.16884	0.209055	0.0796223	-0.25117	0.216687	-0.0210575	0.286339	-0.460225	0.0828452	0.00259842	0.18012
APOL4	0.267433	0.176961	0.270576	-0.065911	-0.117267	0.384108	-0.255284	-0.0396036	-0.395366	-0.023756	0.242227	0.697253	0.188175	0.302996	0.00205334	0.296181	0.0951143	0.301749	-0.186122	0.13621	0.230047	0.663244
APOL5	0.323162	0.3707	-0.251333	-0.282711	0.159467	-0.418035	-0.323184	-0.482344	-0.0656157	0.0521431	NA	NA	-0.152049	0.357728	-0.0315007	0.272408	-0.0917749	0.306418	0.120548	0.123145	0.383048	0.762772
APOL6	0.0647184	0.656162	0.302316	-0.10771	0.117872	0.0513864	0.0351061	0.328955	-0.329422	0.226498	-0.519854	0.119072	0.212394	0.263748	-0.0548771	0.307053	0.0787584	0.306524	-0.267271	0.172951	0.182922	0.619797
APOLD1	0.246134	-0.34468	-0.0714612	-0.0505823	0.237572	-0.0172558	-0.0207338	-0.105051	-0.0607616	-0.21971	0.429358	-0.0446926	-0.130329	0.127321	0.126684	0.207029	-0.00182212	0.211816	0.257013	0.0957771	0.0436394	0.408966
APOM	0.124848	0.198616	0.151126	-0.488929	-0.0382449	-0.495447	0.376418	0.505907	0.25783	0.069977	0.160034	0.491666	0.046965	0.450179	0.172002	0.138678	0.109483	0.324229	0.125037	0.151919	0.44794	0.795524
APOO	0.0871086	0.28113	-0.0311461	-0.192606	0.168806	-0.236575	NA	NA	0.289813	0.0905462	0.281118	0.0106229	-0.00937629	0.212115	0.15914	0.135503	0.0748818	0.189857	0.168516	0.0997329	0.166357	0.604309
APOOL	0.186998	-0.465235	-0.202085	-0.435449	-0.256405	-0.198977	NA	NA	0.27062	-0.291148	-0.169897	-0.0374162	-0.285645	0.175964	-0.0341538	0.243833	-0.159899	0.240322	0.251491	0.158123	0.186935	0.623083
APP	-0.413457	-0.0150894	0.0551712	0.254335	0.176978	0.25518	0.293983	0.00240606	0.0063389	-0.0420754	0.0100337	-0.00943734	0.0742197	0.140602	0.0215079	0.240459	0.0478638	0.189804	-0.0527118	0.095838	0.605978	0.867548
APPBP2	-0.0550228	-0.164097	0.15711	-0.305536	-0.0323789	-0.0307004	-0.365866	-0.377862	-0.253384	-0.412509	-0.689038	-0.51689	-0.301266	0.177073	-0.20643	0.298635	-0.253848	0.239255	0.0948358	0.0870015	0.325415	0.730252
APPL1	-0.0250934	0.1159	-0.109125	-0.0694039	0.151452	0.254	NA	NA	-0.178999	-0.220989	-0.404205	-0.171437	-0.0183858	0.199563	-0.113194	0.204226	-0.0657898	0.19681	-0.0948081	0.0463542	0.110278	0.53769
APPL2	0.0926706	0.0665879	-0.130414	-0.215052	-0.120672	-0.368486	NA	NA	-0.0207971	0.0955229	-0.639806	0.460185	0.00775155	0.319006	-0.163804	0.280973	-0.0780261	0.297475	-0.171555	0.239334	0.513121	0.829175
APRT	0.373436	-0.0198767	0.149709	0.159859	0.204594	-0.00951894	0.347464	0.00446562	0.264081	0.398756	0.507447	0.190224	0.120651	0.163653	0.307788	0.12907	0.21422	0.171164	0.187137	0.0869745	0.0840713	0.494911
APTX	0.0682328	0.33249	-0.126862	-0.081551	0.0509635	-0.501299	-0.0678788	0.0642737	0.0128034	0.209127	0.197684	0.0841428	0.0178639	0.290356	0.0224904	0.113281	0.0201772	0.210142	0.00462646	0.121881	0.971189	0.995087
AQP1	-0.00920075	-0.199694	-0.0332405	-0.107092	-0.0658282	0.529754	-0.221832	0.0120811	-0.164029	-0.36145	-0.449882	-0.61543	-0.123638	0.38725	-0.157335	0.164624	-0.140487	0.284241	-0.0336972	0.130479	0.806502	0.945046
AQP10	0.201883	0.636631	0.0559389	-0.11331	-0.16083	-0.23893	0.505224	0.406205	0.18313	0.187074	-0.223893	0.153304	0.171829	0.322979	0.0935756	0.266882	0.132702	0.285415	-0.0782534	0.106318	0.494771	0.820197
AQP11	0.146665	0.18665	0.0564653	-0.33819	-0.0905602	-0.471026	0.414881	0.239799	0.092189	0.0702635	-0.127869	-0.229148	-0.0902753	0.295678	0.0819619	0.194715	-0.00415667	0.255075	0.172237	0.0742751	0.0681462	0.463389
AQP12A	0.0663652	-0.0336528	-0.170411	-0.0537857	-0.142325	-0.181824	0.247676	0.207617	NA	NA	0.101516	-0.376242	-0.0875775	0.214126	0.0205643	0.175524	-0.0335066	0.193181	0.108142	0.0991336	0.336637	0.735569
AQP2	-0.0834319	0.172137	-0.00248268	-0.0332855	0.0642851	-0.0706573	0.559856	0.59015	-0.132446	0.197541	0.237402	0.390465	0.207725	0.251633	0.107197	0.256707	0.157461	0.247975	-0.100528	0.0723592	0.223438	0.657765
AQP3	-0.248678	-0.513448	0.12813	0.512609	0.182665	-0.0613911	0.0290586	0.0265307	-0.220371	0.198455	-0.602611	0.125587	0.048057	0.338281	-0.121968	0.294929	-0.0369553	0.315337	-0.170025	0.16429	0.348148	0.743161
AQP4	-0.0121063	0.0174939	-0.050422	-0.191322	-0.175136	-0.16679	0.217967	0.0269424	0.120377	0.00740283	-0.535545	-0.308431	-0.102451	0.139759	-0.0724774	0.264821	-0.087464	0.202487	0.0299732	0.0622475	0.650484	0.886442
AQP5	-0.19652	-0.113075	-0.263579	0.106457	-0.23597	-0.174494	0.166569	-0.449412	-0.341407	0.0320693	0.442345	0.313745	-0.0474516	0.261722	-0.0714269	0.307616	-0.0594392	0.27259	-0.0239754	0.150519	0.879679	0.970125
AQP6	-0.149611	0.279134	-0.28969	0.0730904	0.0387861	-0.132423	-0.0513367	-0.358303	-0.00326724	-0.0246187	0.491338	-0.347998	-0.0851862	0.247929	0.00603654	0.265197	-0.0395749	0.249355	0.0912228	0.190961	0.653014	0.887623
AQP7	0.413202	0.277229	0.261124	-0.0549852	0.430287	0.0819788	-0.161174	0.464203	-0.18983	0.05061	-0.560945	0.303905	0.187157	0.193307	0.0321107	0.398636	0.109634	0.309473	-0.155046	0.207555	0.488673	0.81842
AQP8	0.055184	0.164565	-0.254256	-0.204408	-0.0908718	-0.118937	-0.0611058	-0.377971	-0.175429	0.0828576	-0.486732	0.543069	0.0148625	0.324449	-0.168868	0.187759	-0.077003	0.270332	-0.183731	0.186217	0.369121	0.756426
AQP9	-0.476213	-0.103253	0.059617	0.145438	0.0771259	-0.0384214	-0.355646	-0.018401	-0.210506	-0.148209	0.214202	-0.0970821	-0.0433215	0.103691	-0.115237	0.273234	-0.079279	0.20058	-0.071915	0.106973	0.53122	0.835969
AQR	0.469305	0.0831993	-0.260817	-0.163396	-0.0594465	0.186013	-0.258996	-0.190769	0.0901592	0.256064	-0.133041	-0.180661	-0.00159155	0.201398	-0.0254727	0.275979	-0.0135321	0.230678	-0.0238812	0.0912586	0.804001	0.94465
AR	0.0580887	0.126949	-0.00842077	0.0182716	-0.136198	0.348098	-0.167376	-0.0215444	-0.18767	-0.286846	-0.354153	-0.483127	-0.0496996	0.296297	-0.132621	0.144999	-0.0911605	0.226577	-0.0829218	0.0906417	0.402244	0.773117
ARAF	0.482441	0.385698	0.191472	0.220048	0.256993	-0.122528	-0.393118	-0.30476	0.267015	0.27466	-0.20252	0.313079	0.127699	0.275931	0.10038	0.329197	0.11404	0.28995	-0.027319	0.118805	0.827244	0.950598
ARAP1	NA	NA	0.303126	0.257175	0.209218	0.389644	NA	NA	0.0972216	0.268699	-0.029275	0.351401	0.31673	0.0642191	0.145073	0.143506	0.230901	0.137886	-0.171657	0.0871393	0.143458	0.58077
ARAP2	NA	NA	0.276919	-0.151506	-0.180308	0.254699	NA	NA	-0.0530146	0.321215	-0.203246	0.13761	0.140505	0.208946	-0.0399122	0.221316	0.0502961	0.221365	-0.180417	0.203881	0.441376	0.79225
ARAP3	NA	NA	-0.00539261	0.275594	0.100568	0.3195	NA	NA	0.235299	0.0560322	0.195983	-0.177501	0.118406	0.228472	0.131614	0.107438	0.12501	0.165433	0.0132078	0.157537	0.938465	0.987444
ARC	-0.0503312	0.193662	-0.118683	-0.203714	-0.104392	-0.0329525	-0.389982	0.0685317	-0.154408	-0.107283	-0.201342	-0.132206	-0.0356602	0.145702	-0.169856	0.119059	-0.102758	0.144928	-0.134196	0.0776854	0.14467	0.581434
ARCN1	-0.474093	-0.716549	-0.0862418	0.178792	-0.0275845	0.0751922	0.456168	0.484535	-0.18339	-0.0860646	-0.152706	-0.239292	-0.0505645	0.408697	-0.0779746	0.303817	-0.0642695	0.343636	-0.0274101	0.0713809	0.716767	0.912576
ARD1A	0.393087	0.418231	-0.0154276	0.253124	0.261439	0.128554	-0.0480345	-0.353072	NA	NA	NA	NA	0.111709	0.331793	0.147766	0.214533	0.129738	0.259377	0.0360567	0.121881	0.786651	0.938535
AREG	0.288775	0.384404	0.242044	0.049934	0.27787	-0.138374	0.204161	0.425598	0.126971	0.104752	0.580227	0.499978	0.221049	0.252316	0.286675	0.15528	0.253862	0.202663	0.0656261	0.0911843	0.503931	0.824311
ARF1	-0.404249	-0.246431	0.141067	0.194545	0.132855	0.0716458	0.224391	-0.144152	0.173496	0.282744	0.459077	0.203884	0.0603727	0.211723	0.121106	0.284314	0.0907395	0.24109	0.0607337	0.0860744	0.511947	0.828177
ARF3	-0.0845734	-0.347259	0.154086	0.0522591	0.00558943	-0.0948659	-0.216385	-0.320137	0.0458066	0.299182	0.0499035	0.436885	0.00434406	0.320959	-0.00759556	0.128056	-0.00162575	0.233061	-0.0119396	0.102197	0.911543	0.979576
ARF4	-0.394714	-0.540205	-0.151871	-0.109376	-0.180137	-0.034553	0.0246951	0.0388789	-0.27887	-0.0583558	-0.339106	-0.393797	-0.182901	0.229893	-0.22	0.151184	-0.201451	0.186515	-0.0370991	0.0540767	0.523195	0.83374
ARF5	0.0769958	0.238473	0.151542	0.134072	0.158286	-0.00308562	0.532843	0.158084	0.460705	0.321321	0.518209	0.222893	0.178626	0.110751	0.31643	0.208754	0.247528	0.174822	0.137804	0.0786478	0.140131	0.577534
ARF6	0.317378	0.110165	-0.244955	0.125817	0.042808	0.213289	-0.643749	-0.457856	-0.49271	0.326957	-0.412192	0.0942348	0.0687679	0.272212	-0.238903	0.359776	-0.0850678	0.343997	-0.307671	0.141937	0.0823858	0.490024
ARFGAP1	0.212041	0.162056	0.389991	0.163979	0.429321	0.0808813	0.27714	0.291474	0.490997	0.139632	0.653163	0.106695	0.157453	0.0731882	0.408775	0.157031	0.283114	0.175697	0.251322	0.0853038	0.0320257	0.381788
ARFGAP2	NA	NA	0.233017	0.262166	0.117191	0.0423994	NA	NA	0.18588	0.188051	0.143163	0.0363	0.132229	0.111462	0.169813	0.0507681	0.151021	0.08266	0.0375833	0.0319084	0.323784	0.729198
ARFGAP3	-0.639245	-0.5425	0.245456	0.0523343	-0.251443	-0.0474021	-0.493766	-0.488056	-0.242556	-0.0928634	-0.316956	-0.245249	-0.227289	0.243433	-0.283085	0.301457	-0.255187	0.262855	-0.0557957	0.0569185	0.37197	0.757349
ARFGEF1	-0.0936884	-0.435993	0.149145	-0.224143	-0.00965922	0.0749402	-0.167178	-0.200002	0.096589	0.211149	-0.261567	-0.0814263	-0.109246	0.230458	-0.0477265	0.156935	-0.0784862	0.190705	0.0615193	0.0979145	0.557389	0.846973
ARFGEF2	0.251858	0.0187266	-0.0312722	-0.0621411	0.25986	0.0430538	0.33331	0.247204	0.506086	0.234971	0.326817	0.223728	0.11759	0.133773	0.274443	0.175529	0.196017	0.169849	0.156853	0.0392582	0.0103706	0.272064
ARFIP1	-0.0437176	-0.456761	-0.45155	-0.115375	-0.120014	-0.211211	0.326073	0.271259	-0.235017	-0.0499485	-0.382437	-0.00456491	-0.0944336	0.240476	-0.15111	0.27965	-0.122772	0.250418	-0.0566768	0.122842	0.663902	0.893111
ARFIP2	-0.256523	-0.534984	0.299641	0.0192516	0.00729468	-0.0614522	-0.110037	-0.136604	-0.0252104	0.164955	-0.135206	-0.0447113	-0.0989242	0.236436	-0.0366736	0.188996	-0.0677989	0.206647	0.0622506	0.0780367	0.461227	0.803649
ARFRP1	0.105608	0.0920218	0.256965	0.0357689	0.365446	-0.255693	0.263194	0.360448	0.503419	0.0838189	0.599515	0.219478	0.0893072	0.206102	0.349025	0.17997	0.219166	0.228969	0.259717	0.109569	0.063924	0.456122
ARG1	-0.0925939	0.504023	0.0204732	-0.266806	0.00425699	-0.504562	0.0101015	0.315525	0.199004	-0.0261483	0.0573186	-0.212154	-0.0316872	0.379218	0.0330933	0.0953203	0.000703088	0.265784	0.0647805	0.172123	0.72209	0.914222
ARG2	0.414489	0.729763	-0.00317605	0.225051	0.0761519	0.13454	0.0507655	0.36455	0.157978	-0.194577	-0.135796	-0.0868576	0.195411	0.33181	0.0934021	0.185063	0.144407	0.261629	-0.102009	0.102893	0.367007	0.754818
ARGFX	-0.0955795	0.120473	NA	NA	NA	NA	0.314843	0.532743	-0.107718	-0.109053	NA	NA	0.181388	0.325205	0.0371817	0.240538	0.109285	0.267741	-0.144206	0.0727726	0.186031	0.622751
ARGLU1	NA	NA	-0.28679	0.258211	-0.012664	-0.428887	NA	NA	0.125911	0.0118297	0.557369	0.171104	0.00306449	0.305503	0.0959565	0.35218	0.0495105	0.309226	0.092892	0.223228	0.705292	0.908863
ARHGAP1	-0.162688	0.0605817	-0.0219022	0.0575651	0.2076	0.300586	-0.0837665	-0.135419	0.0232215	-0.116704	-0.0221455	-0.206864	-0.00670895	0.185373	-0.00994675	0.124497	-0.00832785	0.150558	-0.0032378	0.0635389	0.961332	0.993408
ARHGAP10	-0.0697915	-0.0381308	0.274303	-0.0163553	-0.281449	0.247101	-0.27488	-0.313958	-0.137757	-0.292585	-0.242881	-0.553516	-0.161241	0.281902	-0.122076	0.211395	-0.141658	0.238439	0.0391646	0.12618	0.768788	0.930864
ARHGAP11A	-0.152877	0.11702	-0.424798	0.0414968	-0.260319	-0.0548011	-0.0904401	-0.0336106	-0.0076121	0.226045	0.380269	0.369102	0.110875	0.163169	-0.0926296	0.273112	0.00912284	0.239377	-0.203505	0.0687938	0.031585	0.379376
ARHGAP12	-0.237987	-0.369252	-0.253332	-0.241965	-0.111585	-0.40994	0.0829103	0.0455912	-0.0367974	-0.308829	-0.241431	0.125524	-0.193145	0.224644	-0.133037	0.136814	-0.163091	0.180089	0.0601081	0.0991207	0.570717	0.8533
ARHGAP15	-0.565006	-0.382248	0.150192	0.569142	-0.270621	0.564011	-0.665096	0.0332919	-0.254889	0.180757	-0.539711	0.381685	0.22444	0.364793	-0.357522	0.298899	-0.0665409	0.439846	-0.581961	0.115464	0.00396622	0.205079
ARHGAP17	0.209677	0.127075	0.0189793	-0.11298	0.0970477	0.179646	-0.0425774	0.194167	0.217081	0.276009	-0.341835	0.728071	0.231998	0.276484	0.0263955	0.207533	0.129197	0.256619	-0.205603	0.180891	0.307223	0.716902
ARHGAP18	-0.120092	-0.461979	-0.0501204	-0.136216	0.0344145	-0.136034	-0.372618	-0.181185	0.207067	0.211677	0.477188	0.564937	-0.0231335	0.358905	0.0293066	0.290653	0.00308657	0.312571	0.0524401	0.0777215	0.529789	0.835748
ARHGAP19	-0.390422	-0.482535	0.0882623	-0.143141	-0.0627099	-0.181193	0.16147	0.528606	0.0161033	0.316516	-0.177308	0.295718	0.0556619	0.383308	-0.0607674	0.199883	-0.00255278	0.297728	-0.116429	0.12159	0.382264	0.762772
ARHGAP20	-0.158244	-0.548527	-0.159486	-0.033417	-0.227208	-0.0532987	-0.161942	0.413013	-0.194453	-0.0106483	-0.765804	-0.300226	-0.0888507	0.321963	-0.277856	0.24057	-0.183353	0.288387	-0.189005	0.137264	0.226983	0.659932
ARHGAP21	-0.249376	0.383798	-0.365514	-0.335151	-0.0583237	-0.23815	-0.542201	-0.14083	-0.100402	-0.17275	-0.355095	-0.0062891	-0.0848953	0.254092	-0.278485	0.181119	-0.18169	0.233407	-0.19359	0.128751	0.193009	0.628328
ARHGAP22	-0.549045	-0.540833	0.077463	0.392275	-0.297603	0.560562	-0.454429	-0.434939	-0.196341	0.259531	-0.103828	-0.0838859	0.0254516	0.451727	-0.253964	0.23016	-0.114256	0.371652	-0.279416	0.138538	0.0997648	0.520596
ARHGAP23	NA	NA	-0.211043	0.0870412	-0.0214986	0.0656671	NA	NA	0.0919457	-0.318929	0.16728	-0.470236	-0.159114	0.27896	0.00667103	0.16458	-0.0762215	0.229809	0.165785	0.216363	0.499309	0.822171
ARHGAP24	-0.520347	-0.351316	-0.202904	0.39338	-0.257374	0.534672	-0.075216	0.0601314	-0.344459	-0.136771	-0.267737	-0.573152	-0.012176	0.427547	-0.278006	0.148621	-0.145091	0.335264	-0.26583	0.157289	0.151808	0.586954
ARHGAP25	-0.455021	-0.104931	0.411014	0.742452	-0.111205	0.767215	-0.407801	0.232403	-0.296962	0.715203	-0.307047	0.631057	0.497233	0.355297	-0.194504	0.319412	0.151365	0.483998	-0.691737	0.122122	0.00238495	0.176719
ARHGAP26	-0.0569789	-0.247408	0.167708	0.0198988	0.0509208	0.266999	0.0471964	0.349718	-0.135378	0.138353	-0.184641	-0.0398197	0.0812902	0.217383	-0.0185287	0.131569	0.0313807	0.179068	-0.0998188	0.0880225	0.308214	0.717495
ARHGAP27	0.0707159	0.269618	0.292875	-0.0248758	0.222151	-0.0041157	-0.210664	-0.1648	0.170083	0.295946	-0.0952853	0.40781	0.12993	0.224984	0.0749792	0.194311	0.102455	0.202469	-0.0549512	0.121745	0.670631	0.895237
ARHGAP28	0.0175138	-0.416099	-0.325258	-0.216093	-0.151722	-0.194116	-0.337977	0.0441577	-0.100845	-0.131961	-0.412192	-0.492782	-0.234482	0.194845	-0.218413	0.165646	-0.226448	0.172624	0.016069	0.108578	0.88813	0.972263
ARHGAP29	-0.501692	-0.363631	-0.077038	-0.0943303	-0.142832	0.19977	-0.28903	0.0770979	-0.297689	-0.312777	-0.175397	-0.625244	-0.186519	0.305615	-0.24728	0.151042	-0.216899	0.232016	-0.0607605	0.122641	0.641298	0.8823
ARHGAP30	0.0414976	0.0551965	0.331846	0.680307	-0.0748226	0.674227	-0.58357	0.29895	-0.218263	0.640897	-0.405917	0.679892	0.504912	0.265784	-0.151538	0.32638	0.176687	0.445034	-0.65645	0.162595	0.00994879	0.267894
ARHGAP4	-0.0588616	0.247111	0.0243656	0.631496	0.10283	0.687988	0.157125	0.389184	0.0861127	0.349763	0.226277	0.777782	0.513887	0.213279	0.0896412	0.0997232	0.301764	0.27255	-0.424246	0.0712389	0.00190898	0.164199
ARHGAP5	0.110544	0.639335	-0.398508	-0.232278	-0.137759	-0.321613	0.0272023	-0.0548951	-0.355174	-0.510757	-0.212756	-0.450948	-0.155193	0.421632	-0.161075	0.203218	-0.158134	0.315575	-0.00588224	0.119517	0.962652	0.993585
ARHGAP6	0.343617	0.447157	-0.129356	-0.160578	-0.124988	-0.326491	0.284464	0.0167946	0.0444359	-0.376947	0.251582	-0.365744	-0.127635	0.319602	0.111626	0.210644	-0.00800453	0.286724	0.239261	0.106321	0.0742443	0.473624
ARHGAP8	0.0802508	0.713824	-0.121483	-0.0769279	0.248328	0.207603	0.527862	0.281484	0.0617407	0.0554588	0.128231	0.313918	0.249227	0.270825	0.154155	0.218713	0.201691	0.239891	-0.0950719	0.121936	0.47085	0.809737
ARHGAP9	-0.471016	0.222938	0.264975	0.795443	-0.0354826	0.674561	-0.664766	0.314005	-0.334367	0.610086	-0.439551	0.784615	0.566941	0.243045	-0.280035	0.337559	0.143453	0.523727	-0.846976	0.101897	0.000411767	0.1252
ARHGDIA	0.0257136	0.314775	0.252094	0.244354	0.115522	0.0929848	0.314769	0.159745	0.152934	0.334185	0.0390782	0.214169	0.226702	0.091806	0.150018	0.115343	0.18836	0.107154	-0.0766835	0.0674249	0.306954	0.7169
ARHGDIB	-0.234918	0.14623	-0.193821	0.776045	-0.181271	0.534515	-0.658353	0.0933094	-0.412734	0.639218	0.410326	0.867825	0.509524	0.323133	-0.211795	0.354574	0.148864	0.496496	-0.721319	0.109142	0.00119288	0.147942
ARHGDIG	0.28604	0.731608	-0.0514381	-0.152161	-0.053367	-0.00669135	0.301572	0.476202	0.188286	-0.0392228	0.226907	-0.159457	0.141713	0.371937	0.149667	0.161738	0.14569	0.273475	0.00795376	0.121382	0.950294	0.990534
ARHGEF1	0.0901897	-0.342261	0.122103	0.537382	0.148735	0.494331	0.0309179	-0.00341874	0.0463742	0.516259	0.11033	0.677393	0.313281	0.396689	0.0914416	0.0453325	0.202361	0.29306	-0.221839	0.155688	0.2135	0.648596
ARHGEF10	-0.437478	-0.254013	-0.146986	0.0680835	0.0984639	0.175241	-0.0939387	0.0202882	-0.0263275	-0.204069	0.0831713	-0.573465	-0.127989	0.272946	-0.0871824	0.196732	-0.107586	0.227838	0.0408066	0.135601	0.775579	0.933492
ARHGEF10L	0.00700318	0.43608	0.00748264	0.204179	0.273447	-0.0967627	0.0489922	0.0109115	0.202156	0.333922	-0.406397	0.0358127	0.154024	0.205807	0.0221141	0.236799	0.0880689	0.222456	-0.13191	0.125142	0.340094	0.738056
ARHGEF11	0.170008	0.223021	0.0950746	0.036429	0.173919	-0.0420384	-0.118448	-0.0969657	0.234664	0.199148	-0.36703	0.615502	0.155849	0.258845	0.0313646	0.230693	0.093607	0.242635	-0.124485	0.175784	0.510479	0.8275
ARHGEF12	0.22484	0.488562	0.038978	-0.526892	-0.166836	-0.083746	-0.390819	-0.0408532	0.263298	-0.183812	-0.541894	-0.00917185	-0.0593189	0.327948	-0.0954053	0.32894	-0.0773621	0.313726	-0.0360864	0.182119	0.850735	0.958707
ARHGEF15	-0.0639754	0.200718	-0.0347282	0.0714929	-0.158603	0.0201064	-0.445708	0.0203823	-0.13267	-0.135678	-0.117994	-0.318541	-0.0235864	0.18042	-0.158946	0.147682	-0.0912664	0.172356	-0.13536	0.093241	0.206292	0.641965
ARHGEF16	-0.44702	0.238025	0.240645	-0.148108	0.306753	0.179644	0.103459	-0.139891	0.237697	0.330431	-0.157855	0.263949	0.120675	0.210672	0.0472798	0.293443	0.0839774	0.246543	-0.0733952	0.168324	0.680995	0.899504
ARHGEF17	-0.378775	0.140112	0.00379892	-0.020771	-0.117855	0.129295	-0.25503	-0.100884	-0.0066375	-0.351826	-0.00569883	-0.505582	-0.118276	0.261693	-0.1267	0.158855	-0.122488	0.206443	-0.00842365	0.155274	0.958837	0.992807
ARHGEF18	0.0916157	0.158883	-0.0866391	-0.117855	0.162926	0.16254	0.0455218	0.0528724	0.136875	0.248026	0.0463464	0.651689	0.192693	0.257597	0.0661078	0.0885194	0.1294	0.195176	-0.126585	0.0980145	0.253011	0.682822
ARHGEF19	-0.00611138	0.374913	0.133658	0.516858	0.235425	-0.000201519	0.427932	0.476877	0.360544	0.289382	0.573419	0.309452	0.32788	0.184165	0.287478	0.209472	0.307679	0.189227	-0.0404025	0.117599	0.745151	0.922158
ARHGEF2	-0.0620572	0.52102	0.0566063	0.243087	0.297078	0.164186	-0.0742371	-0.0461806	-0.169773	0.253345	-0.13112	0.196597	0.222009	0.182619	-0.0139173	0.17069	0.104046	0.208764	-0.235926	0.107341	0.0793015	0.483454
ARHGEF3	-0.0992572	-0.438643	0.0668192	0.395622	0.0962955	0.53475	-0.172838	0.0230063	-0.0824607	-0.149176	-0.0248264	-0.467889	-0.0170551	0.418292	-0.0360446	0.103037	-0.0265498	0.290611	-0.0189895	0.147477	0.902565	0.976276
ARHGEF4	0.337628	-0.0270075	-0.394062	-0.104203	-0.0163744	-0.165614	-0.4083	-0.188266	0.0175563	-0.401744	-0.131093	-0.459153	-0.224331	0.170137	-0.0991075	0.281003	-0.161719	0.230925	0.125224	0.126097	0.36627	0.754492
ARHGEF5	0.260028	0.195918	0.235221	-0.0125203	0.299468	0.144393	0.496531	0.110785	0.439983	0.28375	0.123521	0.610094	0.22207	0.213776	0.309125	0.137593	0.265598	0.177328	0.0870551	0.123021	0.510777	0.827659
ARHGEF6	-0.443586	0.00421812	0.194037	0.414278	-0.203582	0.360326	-0.522152	0.214719	-0.329976	0.0206943	-0.364716	0.0140921	0.171388	0.185455	-0.278329	0.255189	-0.0534705	0.316847	-0.449717	0.0737107	0.00171289	0.161074
ARHGEF7	0.0223449	-0.423738	0.0363836	-0.0533951	0.417878	0.242261	0.165815	-0.0230332	0.324641	-0.0537528	0.344689	0.707818	0.0660267	0.379306	0.218625	0.168143	0.142326	0.290858	0.152599	0.116745	0.248056	0.678109
ARHGEF9	0.27546	0.726157	-0.23206	0.0843562	-0.0965322	-0.101831	-0.225871	-0.0245229	0.0586795	-0.173617	-0.702441	-0.666298	-0.0259593	0.450654	-0.153794	0.330156	-0.0898767	0.382514	-0.127835	0.100172	0.257965	0.686463
ARID1A	-0.148219	-0.524245	-0.10135	0.311985	0.316453	0.342424	-0.125932	0.239118	0.0769758	0.370485	-0.215587	0.0648498	0.134103	0.340635	-0.0329431	0.197045	0.0505798	0.279286	-0.167046	0.121593	0.227892	0.660853
ARID1B	0.0989977	0.610093	0.0590844	0.0791921	0.228232	0.12318	0.649205	0.402118	0.0825396	-0.0805871	0.25355	0.215767	0.22496	0.246886	0.228601	0.221087	0.226781	0.223444	0.00364093	0.109798	0.97483	0.996118
ARID2	-0.038435	-0.646588	-0.194926	-0.426441	0.206261	0.0798228	-0.341364	-0.124746	-0.0605055	-0.0386607	0.0211869	-0.283218	-0.239972	0.2676	-0.0679637	0.187052	-0.153968	0.237745	0.172008	0.115755	0.19743	0.63339
ARID3A	0.325659	0.378866	0.0556011	0.268599	0.232127	0.26438	0.339131	0.338683	0.353269	0.152796	0.724484	0.641626	0.340825	0.166342	0.338378	0.219415	0.339602	0.185639	-0.00244656	0.0566446	0.967221	0.994525
ARID3B	0.0234916	0.414069	-0.234757	-0.028866	-0.159355	-0.112007	NA	NA	0.132375	0.282042	-0.206934	0.360322	0.183112	0.237992	-0.089036	0.159503	0.047038	0.23886	-0.272148	0.0924772	0.0422684	0.404042
ARID3C	-0.197894	0.460202	NA	NA	NA	NA	-0.114082	0.273525	0.0109877	-0.00617956	0.512557	-0.357261	0.0925715	0.355901	0.0528923	0.318236	0.0727319	0.31327	-0.0396792	0.333405	0.912788	0.979842
ARID4A	-0.31498	-0.583447	-0.433862	-0.142446	-0.174539	0.0183292	0.093603	0.170672	-0.353946	-0.229764	-0.427315	-0.056238	-0.137149	0.258171	-0.268507	0.200985	-0.202828	0.231006	-0.131357	0.091237	0.209484	0.645096
ARID4B	-0.308844	-0.478362	-0.24382	-0.125461	-0.180356	0.0506674	-0.350696	-0.249188	-0.18559	-0.100444	0.0357023	0.232596	-0.111699	0.244362	-0.205601	0.135969	-0.15865	0.194808	-0.093902	0.0575999	0.163978	0.600856
ARID5A	0.182374	0.557866	0.258101	0.116275	0.197514	0.405424	-0.0468741	0.00983074	-0.00299314	0.0620136	0.297868	0.344981	0.249398	0.218568	0.147665	0.140705	0.198532	0.183129	-0.101733	0.0711566	0.21219	0.647912
ARID5B	0.113943	-0.319196	0.0469598	0.197866	-0.149983	0.439488	0.087463	0.131915	0.0189585	-0.111875	-0.0539112	-0.107006	0.038532	0.270794	0.0105717	0.0979065	0.0245518	0.194684	-0.0279603	0.138453	0.847917	0.958329
ARIH1	-0.370471	-0.501153	0.122209	-0.344787	0.323611	0.0340815	-0.187028	-0.290814	-0.00188765	-0.365952	-0.110964	-0.402294	-0.31182	0.183379	-0.0374218	0.243229	-0.174621	0.250422	0.274398	0.0563951	0.00461041	0.211299
ARIH2	-0.00342592	-0.125457	-0.104255	-0.0784689	0.336338	0.301461	0.161382	0.278914	0.19052	-0.177787	-0.173084	-0.50665	-0.0513311	0.304323	0.0679125	0.194233	0.00829071	0.251242	0.119244	0.0800393	0.196456	0.632852
ARL1	-0.246641	-0.423345	-0.215502	-0.0360651	-0.362278	-0.385401	0.145053	0.171003	-0.169273	-0.19128	-0.268566	-0.645984	-0.251845	0.293811	-0.186201	0.174536	-0.219023	0.232939	0.0656438	0.0778253	0.437442	0.7902
ARL10	0.0316904	0.481347	0.031657	0.00240442	0.0709121	0.188129	0.32044	-0.125624	0.0698495	0.182598	0.0599765	-0.323483	0.067562	0.280525	0.0974209	0.110678	0.0824915	0.203915	0.0298589	0.13786	0.837089	0.954711
ARL11	0.087171	-0.159111	0.0395039	0.12747	0.157538	0.420585	0.147102	0.274674	0.251533	0.144369	0.343621	0.726402	0.255732	0.300004	0.171078	0.110774	0.213405	0.220096	-0.0846534	0.0946695	0.412186	0.778382
ARL13A	0.31291	0.544894	NA	NA	NA	NA	0.0930033	-0.0678964	0.154095	-0.00585614	-0.348375	0.0782218	0.137341	0.278222	0.0529085	0.283123	0.0951247	0.263752	-0.0844324	0.146844	0.605594	0.867488
ARL13B	-0.209767	-0.423629	-0.316227	0.118817	-0.139173	0.237352	-0.517754	-0.289745	-0.0507931	-0.235339	0.201955	-0.265597	-0.143023	0.259638	-0.17196	0.243879	-0.157492	0.240635	-0.0289365	0.150155	0.854769	0.960217
ARL14	-0.0865353	-0.0475442	-0.235433	-0.339148	-0.0692536	0.0962088	-0.136051	0.137523	-0.33156	0.180319	-0.457998	0.637846	0.110868	0.319707	-0.219472	0.152912	-0.0543022	0.294703	-0.330339	0.175371	0.118319	0.547659
ARL15	-0.187772	-0.280436	0.0119815	-0.161727	-0.0665457	-0.259496	-0.323202	-0.203159	-0.220178	-0.130931	0.2505	0.35342	-0.113722	0.235739	-0.0892028	0.203851	-0.101462	0.210507	0.0245189	0.05926	0.696205	0.904857
ARL16	NA	NA	0.209003	0.0260882	0.402455	0.182045	-0.505826	-0.580132	0.201573	-0.194901	0.165032	-0.162632	-0.145906	0.286516	0.0944474	0.34813	-0.0257295	0.326185	0.240354	0.0562428	0.0129141	0.290767
ARL2	0.122413	0.500164	0.124656	-0.0584126	0.0793001	-0.116513	-0.273538	-0.180774	0.149913	-0.0768634	0.122043	-0.141236	-0.0122726	0.254866	0.0541313	0.162125	0.0209293	0.206581	0.0664038	0.102866	0.547031	0.843077
ARL2BP	0.39536	0.0559305	-0.220337	0.00678042	0.0401667	-0.0275698	0.297022	0.0576876	0.225292	-0.333318	0.297743	-0.373733	-0.10237	0.197566	0.172541	0.226043	0.0350854	0.248151	0.274911	0.133932	0.0953238	0.513034
ARL3	-0.420476	-0.0323311	0.0933986	-0.0807657	0.231417	-0.172889	0.207075	0.16912	0.255417	-0.359364	0.181844	-0.422258	-0.149748	0.218613	0.0914462	0.256939	-0.0291509	0.259995	0.241194	0.157029	0.18514	0.621457
ARL4A	-0.153392	-0.36139	-0.14965	-0.349444	-0.176692	-0.514179	-0.234323	-0.265658	0.246781	-0.0286479	0.0125373	0.283584	-0.205956	0.287889	-0.0757897	0.178127	-0.140873	0.238151	0.130166	0.0905038	0.209886	0.645375
ARL4C	-0.267289	0.333286	0.604315	0.393647	-0.177622	0.43552	-0.370299	-0.0975557	-0.186525	0.259674	0.249531	0.502746	0.304553	0.213963	-0.0246482	0.373824	0.139952	0.33747	-0.329201	0.12495	0.0462724	0.414519
ARL4D	-0.268702	-0.200858	0.188816	-0.0435576	0.0368001	-0.0609294	-0.173838	-0.0440239	-0.109897	-0.409557	-0.370318	-0.40506	-0.193998	0.175438	-0.11619	0.203783	-0.155094	0.185789	0.0778078	0.0682353	0.305826	0.715935
ARL5A	0.322155	0.369635	-0.154079	-0.223188	-0.270813	-0.119336	0.106364	-0.0887777	0.0676455	-0.22162	0.325796	-0.0421958	-0.0542472	0.219911	0.0661779	0.243565	0.00596538	0.230006	0.120425	0.0816773	0.200381	0.636651
ARL5B	-0.26557	-0.181822	-0.247129	-0.267045	-0.13275	0.0644985	0.0543353	0.154485	0.0747647	0.095894	0.310235	0.127333	-0.00110952	0.177651	-0.0343525	0.22223	-0.017731	0.192601	-0.0332429	0.0527941	0.556558	0.846973
ARL6	0.282443	-0.0661664	-0.233826	-0.0391149	-0.190486	-0.108656	0.047244	0.0345031	-0.255902	-0.277529	-0.0817307	-0.612354	-0.178219	0.236783	-0.0720429	0.206877	-0.125131	0.219118	0.106177	0.112648	0.389188	0.767171
ARL6IP1	-0.455027	-0.58698	-0.377892	-0.133959	-0.0267316	0.0552981	-0.365635	-0.521216	0.0406817	0.264238	0.301749	0.470565	-0.0753425	0.422944	-0.147143	0.299017	-0.111243	0.351223	-0.0718	0.0719707	0.364261	0.754116
ARL6IP4	-0.0544571	-0.205365	0.204292	0.301363	0.316892	0.0598624	-0.304137	-0.2349	0.266649	0.0315984	0.127507	-0.141707	-0.0315247	0.203407	0.092791	0.233803	0.0306331	0.218789	0.124316	0.0678361	0.126346	0.558983
ARL6IP5	-0.352245	0.0341335	-0.134655	-0.374628	-0.184756	-0.280793	-0.567176	-0.553265	-0.212355	-0.325437	-0.218804	-0.416285	-0.319379	0.196796	-0.278332	0.158865	-0.298856	0.171858	0.0410472	0.0927306	0.676512	0.897975
ARL6IP6	-0.197882	-0.56756	-0.229981	-0.0982206	-0.0678947	-0.227666	-0.103547	0.102739	-0.0435952	0.207303	0.349044	0.334094	-0.0415519	0.328144	-0.0489759	0.208192	-0.0452639	0.262034	-0.00742408	0.0974587	0.942233	0.98813
ARL8A	0.286494	0.617942	0.204591	0.220971	0.00488081	-0.052639	-0.129076	-0.181522	0.282415	0.0510113	0.800245	-0.059322	0.0994068	0.287483	0.241592	0.319553	0.170499	0.299158	0.142185	0.161997	0.420273	0.782788
ARL8B	0.144335	-0.031735	-0.482731	-0.342445	-0.193371	-0.205042	-0.49931	-0.424759	-0.174644	-0.359971	0.119469	-0.537378	-0.316888	0.176965	-0.181042	0.278812	-0.248965	0.233672	0.135846	0.11711	0.298429	0.710786
ARL9	-0.0831324	-0.149246	NA	NA	NA	NA	-0.466943	-0.166358	-0.139067	-0.417657	0.0841154	-0.3739	-0.27679	0.138728	-0.151257	0.23083	-0.214024	0.188642	0.125533	0.163064	0.497458	0.821358
ARMC1	0.0508607	0.228027	0.0961742	-0.00376259	-0.177714	-0.293205	-0.425609	-0.624895	-0.0829257	-0.339028	0.00117353	-0.512317	-0.25753	0.318732	-0.0896734	0.191412	-0.173602	0.265548	0.167857	0.0921293	0.128085	0.561788
ARMC10	0.0716973	-0.455609	-0.129271	0.00351946	0.0122098	-0.0795648	0.500133	0.285868	0.326216	-0.109966	0.776585	0.176436	-0.0298861	0.258266	0.259595	0.339793	0.114854	0.325046	0.289481	0.115131	0.053542	0.426948
ARMC2	0.135874	-0.541699	0.40102	-0.1848	0.18361	-0.066478	-0.688847	-0.452026	0.248644	-0.134	0.630674	0.114002	-0.210834	0.245187	0.151829	0.449169	-0.0295022	0.393575	0.362663	0.134801	0.0432802	0.407867
ARMC3	NA	NA	-0.0196216	-0.0832606	-0.230297	-0.0417667	NA	NA	0.0250354	0.0910199	NA	NA	-0.0113358	0.0910382	-0.074961	0.136365	-0.0431484	0.109397	-0.0636252	0.0728045	0.474318	0.811942
ARMC4	0.183116	0.0172709	-0.117646	-0.104986	-0.229728	0.0236938	-0.0515866	-0.125071	-0.100471	-0.350746	-0.130926	-0.435035	-0.162479	0.190477	-0.07454	0.139073	-0.118509	0.165506	0.0879389	0.082867	0.337143	0.735788
ARMC5	0.230792	0.242445	-0.221304	0.374377	0.341444	0.266116	-0.311834	-0.00742992	0.120895	0.0777037	0.370825	0.228127	0.19689	0.138056	0.0884696	0.290252	0.14268	0.223971	-0.10842	0.11619	0.393589	0.769338
ARMC6	0.476143	0.708533	0.0836227	0.271714	0.172186	0.24095	0.123671	-0.268997	0.126018	0.296407	0.515009	0.215387	0.243999	0.310902	0.249442	0.193099	0.24672	0.246765	0.00544281	0.110594	0.962654	0.993585
ARMC7	-0.353075	0.34892	0.337831	0.103083	-0.0806372	0.163572	0.24918	0.285669	-0.215333	0.215211	-0.573986	-0.0511507	0.177551	0.141789	-0.106003	0.350939	0.0357737	0.295038	-0.283554	0.139664	0.0980783	0.517129
ARMC8	0.0204215	-0.270696	-0.555051	-0.51256	-0.185887	-0.293802	0.215602	0.343298	-0.35863	-0.399877	-0.37229	-0.545351	-0.279831	0.324852	-0.205973	0.283621	-0.242902	0.293291	0.0738585	0.0614892	0.283478	0.700646
ARMC9	-0.287839	0.170204	0.0798871	-0.0847993	0.0272654	-0.0828241	-0.50272	-0.366536	-0.0975549	-0.344344	0.0428968	-0.5482	-0.209417	0.258199	-0.123011	0.229465	-0.166214	0.237219	0.0864057	0.145269	0.577873	0.856046
ARMCX1	-0.100816	-0.580708	-0.198644	-0.0984969	-0.215006	-0.16495	-0.409484	-0.284962	-0.212045	-0.364002	-0.376835	-0.525372	-0.336415	0.192249	-0.252138	0.117519	-0.294277	0.158159	0.0842768	0.0932515	0.407556	0.776691
ARMCX2	0.00138856	-0.305097	0.0786049	0.0500905	-0.203049	0.0554391	-0.294343	-0.289843	-0.180554	-0.349461	-0.165342	-0.554337	-0.232201	0.240243	-0.127216	0.139199	-0.179709	0.19506	0.104986	0.0957946	0.323061	0.728714
ARMCX3	-0.119955	-0.55726	-0.076001	0.0282175	0.079167	-0.109699	-0.0702455	-0.145072	-0.0505693	-0.344208	0.178496	-0.234867	-0.227148	0.204195	-0.0098513	0.114196	-0.1185	0.194314	0.217297	0.0850787	0.0510131	0.420262
ARMCX4	0.214405	-0.0977431	0.0883902	-0.00101233	0.0119173	0.280193	NA	NA	0.137486	0.00101917	-0.484577	-0.436078	-0.0507242	0.257567	-0.00647588	0.277233	-0.0286	0.253353	0.0442483	0.0971048	0.672264	0.896151
ARMCX5	0.336392	-0.561042	-0.24278	-0.29731	0.119386	0.207635	0.110242	0.142538	0.206723	0.0923115	0.223969	0.0735524	-0.0570524	0.303642	0.125655	0.198328	0.0343014	0.262472	0.182708	0.147492	0.270413	0.694511
ARMCX6	-0.0266655	-0.311876	-0.0370467	0.0550038	-0.118258	0.0253068	-0.270776	-0.387189	NA	NA	0.283135	-0.115101	-0.146771	0.197729	-0.0339221	0.202361	-0.0903466	0.197772	0.112849	0.104618	0.341437	0.738846
ARMET	-0.173915	0.370299	0.0703128	0.263862	0.0668713	-0.0125449	0.508152	0.113956	NA	NA	NA	NA	0.183893	0.16795	0.117855	0.284207	0.150874	0.218979	-0.066038	0.199558	0.762471	0.928814
ARMETL1	0.0817951	0.599125	-0.0396908	-0.283996	-0.0629663	-0.25258	-0.0702454	0.389766	NA	NA	NA	NA	0.113079	0.448765	-0.0227769	0.0709221	0.0451509	0.306168	-0.135856	0.204339	0.553685	0.846033
ARNT	-0.578807	0.118209	-0.209771	0.0595592	-0.0426188	-0.0938108	-0.380572	-0.331204	-0.302189	-0.0735044	-0.638993	-0.123453	-0.074034	0.157337	-0.358825	0.224842	-0.21643	0.237384	-0.284791	0.114727	0.0556816	0.434308
ARNT2	-0.130516	-0.315032	-0.139451	0.302088	-0.231193	0.0421306	-0.404778	-0.0467329	-0.34247	-0.177721	-0.460261	-0.393513	-0.0981301	0.254213	-0.284778	0.138788	-0.191454	0.218246	-0.186648	0.0921009	0.0985425	0.518168
ARNTL	-0.146224	-0.299828	0.119067	0.396493	-0.292693	0.0442697	0.221112	0.327363	0.139642	0.0572314	-0.133452	0.0902572	0.102631	0.24676	-0.0154246	0.202978	0.0436032	0.224067	-0.118056	0.0813649	0.2065	0.641965
ARNTL2	0.219618	0.747263	-0.0667174	0.133427	-0.0494764	0.044265	-0.337682	-0.123268	-0.106975	-0.111576	0.305442	-0.442161	0.041325	0.397761	-0.00596517	0.23396	0.0176799	0.312099	-0.0472902	0.174999	0.797782	0.942547
ARPC1A	0.0877524	-0.467283	0.0939608	0.13222	0.235756	-0.371953	0.334184	0.504934	NA	NA	0.443292	0.10111	-0.0201945	0.399164	0.238989	0.153882	0.109397	0.316225	0.259184	0.156397	0.172817	0.607482
ARPC1B	NA	NA	0.378182	0.439808	0.428614	0.140223	0.233585	0.334487	NA	NA	0.749513	0.348073	0.315648	0.125957	0.447473	0.217664	0.381561	0.179079	0.131826	0.125429	0.370448	0.757053
ARPC2	0.110669	-0.243945	0.347825	0.0951451	-0.127761	0.208021	-0.0888003	0.0922547	0.236389	0.268952	0.3185	0.306998	0.121238	0.199368	0.132803	0.204421	0.12702	0.192608	0.0115659	0.105754	0.917166	0.981275
ARPC3	-0.33744	-0.105941	-0.34736	0.229175	0.00964415	-0.466495	0.0270794	0.0044229	0.185218	0.261992	0.0136386	0.226048	0.0248671	0.281925	-0.0748701	0.217352	-0.0250015	0.24559	-0.0997373	0.141955	0.51366	0.829359
ARPC4	0.0415981	0.3672	-0.23814	0.316971	-0.141028	-0.342449	0.449502	0.195012	0.127819	0.436633	0.198904	0.255554	0.20482	0.281018	0.0731093	0.246663	0.138965	0.26131	-0.131711	0.130893	0.360481	0.75167
ARPC5	-0.0707945	-0.128617	-0.0225701	0.0660752	-0.199602	-0.117844	-0.340773	-0.410696	-0.208064	0.16638	0.30943	0.376351	-0.00805845	0.27291	-0.0887291	0.225073	-0.0483938	0.242189	-0.0806706	0.0654257	0.272376	0.695479
ARPC5L	-0.180717	0.12415	-0.311234	0.269477	0.00491967	-0.103047	0.294343	0.372289	0.166342	0.252185	0.638967	0.20161	0.186111	0.163505	0.102104	0.343391	0.144107	0.260144	-0.0840071	0.141916	0.579636	0.856046
ARPM1	0.314179	0.522059	0.114401	-0.116753	0.0878506	-0.390906	-0.143609	-0.320471	0.0614369	0.121675	NA	NA	-0.0368791	0.370705	0.0868518	0.162939	0.0249864	0.277721	0.123731	0.119209	0.357923	0.750679
ARPP-19	0.0156518	-0.26348	-0.107451	-0.339175	-0.117634	0.081114	-0.718436	-0.622036	NA	NA	NA	NA	-0.285894	0.289268	-0.231967	0.329921	-0.258931	0.288688	0.0539269	0.118593	0.680196	0.89914
ARPP-21	-0.0612153	-0.0774362	-0.222329	-0.186731	0.087451	-0.142928	-0.20384	-0.170009	NA	NA	NA	NA	-0.144276	0.0480763	-0.0999833	0.14421	-0.12213	0.102293	0.0442928	0.0631809	0.533759	0.837514
ARR3	0.133869	0.457952	-0.0246582	-0.0809062	-0.352815	-0.46674	0.0725712	0.383263	0.0696783	0.0533984	-0.251216	-0.097407	0.0415935	0.341456	-0.0587618	0.197748	-0.00858417	0.271142	-0.100355	0.0777168	0.253074	0.682878
ARRB1	0.0425665	0.592057	0.296613	0.24136	0.224327	0.205363	-0.158191	0.0350486	0.0987252	0.0163529	-0.405569	0.365947	0.242688	0.215865	0.0164118	0.259906	0.12955	0.256612	-0.226276	0.145775	0.181311	0.618416
ARRB2	-0.184379	0.111391	0.343114	0.185204	0.0331204	0.126338	-0.323028	0.395603	0.13324	0.107816	0.0825915	0.366676	0.215505	0.1316	0.0141097	0.236874	0.114807	0.210804	-0.201395	0.1259	0.170574	0.607025
ARRDC1	0.0922718	0.203218	0.384856	0.013857	0.157187	-0.042427	0.576842	0.354309	0.183377	0.423909	0.537446	0.413172	0.227673	0.204071	0.321996	0.207107	0.274835	0.202121	0.0943237	0.0929575	0.356808	0.750232
ARRDC2	0.0820776	0.636493	0.0710066	0.161294	0.108025	0.316883	-0.16223	0.23116	-0.0850825	0.308753	0.0227157	0.535785	0.365061	0.183174	0.00608542	0.107051	0.185573	0.235807	-0.358976	0.0728171	0.00436026	0.207277
ARRDC3	-0.126962	-0.447468	-0.0895198	-0.118981	-0.144727	-0.209122	0.278771	0.364368	-0.132732	-0.300927	-0.0887935	-0.418888	-0.188503	0.297894	-0.0506607	0.163031	-0.119582	0.24	0.137842	0.0679005	0.0981032	0.517129
ARRDC4	-0.302736	-0.315944	-0.274747	-0.357259	-0.199045	-0.252771	-0.310014	0.0736063	-0.155639	-0.191962	-0.575223	-0.0249436	-0.178212	0.169517	-0.302901	0.146612	-0.240556	0.164537	-0.124688	0.110736	0.311292	0.720802
ARRDC5	NA	NA	0.110909	0.372661	-0.213036	0.299886	-0.603919	0.121669	0.118277	0.150756	-0.471348	0.0191016	0.192815	0.142141	-0.211823	0.329475	-0.00950426	0.320479	-0.404638	0.118536	0.0269376	0.361233
ARS2	0.489885	-0.150006	-0.125227	0.401658	0.351394	0.332684	0.0479582	0.138399	NA	NA	NA	NA	0.180684	0.247034	0.191003	0.28019	0.185843	0.244602	0.0103186	0.240689	0.968498	0.994578
ARSA	-0.249817	-0.135182	0.315919	-0.204896	0.18567	-0.163729	-0.157885	-0.097798	-0.0971577	0.287214	-0.566627	0.184751	-0.0216069	0.205159	-0.094983	0.315591	-0.058295	0.256656	-0.0733761	0.190621	0.716117	0.912576
ARSB	-0.342793	-0.288463	0.266361	-0.028956	-0.307241	-0.265779	-0.290725	-0.283026	-0.263874	-0.166376	-0.31687	-0.34981	-0.230402	0.115178	-0.20919	0.234455	-0.219796	0.176462	0.0212115	0.057687	0.728149	0.915965
ARSD	-0.0557503	-0.0169837	0.411517	0.00444826	0.285572	0.0868731	0.21997	0.265916	0.141482	0.125498	-0.132539	0.371008	0.13946	0.151835	0.145042	0.206762	0.142251	0.172973	0.00558207	0.124154	0.965879	0.994302
ARSE	0.388993	0.365913	0.255371	0.223429	0.227362	0.108872	0.250977	-0.28409	0.169843	0.215763	0.40215	0.316208	0.157682	0.233979	0.282449	0.0928637	0.220066	0.181797	0.124767	0.0852414	0.203153	0.639202
ARSF	0.308426	0.583787	0.218479	-0.166002	0.186125	-0.267241	0.051627	-0.163262	0.0473264	0.00181779	-0.161606	-0.263242	-0.0456904	0.323484	0.108396	0.166148	0.0313529	0.258046	0.154087	0.107286	0.21043	0.64575
ARSG	0.28171	0.110081	-0.0652902	0.199979	0.256646	0.381398	-0.252744	-0.256485	0.00788971	0.25787	-0.199335	-0.104851	0.0979985	0.238003	0.00481285	0.224957	0.0514057	0.226094	-0.0931857	0.0670117	0.223068	0.657765
ARSH	0.0956175	-0.19724	NA	NA	NA	NA	0.0521255	0.366698	-0.0602152	-0.0387747	0.430407	-0.0950684	0.00890378	0.247383	0.129484	0.211086	0.0691937	0.222436	0.12058	0.183291	0.557602	0.846973
ARSI	0.000418533	0.201171	0.107055	0.229705	-0.151641	-0.0524906	-0.0196595	-0.299327	-0.0649856	-0.0453712	-0.0395889	-0.409502	-0.0626358	0.257603	-0.0280669	0.0847426	-0.0453513	0.183721	0.034569	0.0954708	0.732085	0.917647
ARSJ	-0.220269	-0.323511	0.116388	-0.159732	-0.537398	0.00667891	-0.0443147	-0.0836574	-0.501226	-0.287651	-0.525341	-0.561338	-0.234868	0.20203	-0.28536	0.279805	-0.260114	0.234168	-0.0504916	0.117768	0.685958	0.901978
ARSK	-0.0756722	-0.314844	-0.110492	0.0496858	-0.116543	-0.213946	0.423362	0.102619	-0.134107	-0.315506	0.031881	-0.597624	-0.214936	0.259774	0.00307143	0.214335	-0.105932	0.254003	0.218007	0.106339	0.0956299	0.513104
ART1	0.0321568	0.0416387	0.0515159	-0.00171537	0.103885	0.217956	0.0673251	-0.113815	-0.245494	0.0197699	-0.354019	0.136186	0.0500035	0.115005	-0.0574384	0.192258	-0.00371745	0.161126	-0.107442	0.0983449	0.324434	0.729502
ART3	0.29309	-0.282633	-0.177325	0.0298433	-0.0467793	0.10042	0.091878	-0.138971	-0.230729	-0.242954	0.0662147	-0.486024	-0.170053	0.215363	-0.000608357	0.192662	-0.0853307	0.213974	0.169445	0.139306	0.278134	0.69863
ART4	0.162601	0.446999	-0.326858	0.528858	-0.102277	0.06857	0.0746568	-0.504944	0.016242	0.0433019	-0.385081	-0.466665	0.0193534	0.437395	-0.0934527	0.221567	-0.0370496	0.335777	-0.112806	0.192293	0.582932	0.857289
ART5	0.12664	-0.13571	-0.0150312	-0.402578	0.0763243	-0.167867	-0.0051541	-0.284147	0.0841459	0.0591146	-0.284324	0.12182	-0.134894	0.199279	-0.00289991	0.148314	-0.0688972	0.181111	0.131994	0.117973	0.314055	0.722682
ARTN	0.0874218	0.180219	0.366519	-0.0596135	0.00785176	-0.00565524	0.131458	-0.185815	0.115638	0.237323	0.0790589	-0.0153314	0.0251879	0.157062	0.131325	0.122855	0.0782562	0.145416	0.106137	0.0907692	0.294986	0.708467
ARV1	-0.121889	-0.24619	-0.0141833	-0.390086	-0.175318	-0.152855	0.384946	-0.194507	-0.040137	-0.00255876	-0.212741	0.105974	-0.146704	0.17668	-0.0298871	0.21702	-0.0882955	0.19829	0.116817	0.130912	0.413096	0.778855
ARVCF	0.0240946	0.392643	0.00756161	-0.0296441	0.331826	-0.182655	-0.285909	-0.185589	0.314161	-0.301692	0.185218	-0.404295	-0.118538	0.280363	0.0961586	0.232385	-0.0111899	0.269902	0.214697	0.169528	0.261149	0.688386
ARVP6125	0.440835	-0.161082	NA	NA	NA	NA	0.633215	0.542777	0.141696	0.0659316	NA	NA	0.149209	0.359243	0.405249	0.247684	0.277229	0.309561	0.25604	0.17299	0.276988	0.697943
ARX	-0.196379	0.318136	-0.0680965	0.0616985	-0.203334	-0.173978	-0.347509	-0.479414	-0.236434	0.0781844	-0.293411	-0.237244	-0.0721027	0.281541	-0.224194	0.095627	-0.148148	0.215627	-0.152091	0.093663	0.165343	0.603665
AS3MT	0.337162	-0.330129	0.17235	-0.310183	0.137321	0.0768865	-0.103103	-0.17179	0.190053	-0.26587	0.348996	-0.444137	-0.240871	0.17914	0.180463	0.164552	-0.0302036	0.274426	0.421334	0.123596	0.0190648	0.326731
ASAH1	-0.369781	-0.437258	0.169082	-0.212585	-0.300587	-0.0841323	-0.363685	-0.32322	-0.115359	0.0982745	-0.638705	-0.18118	-0.190017	0.186431	-0.269839	0.272881	-0.229928	0.226679	-0.0798224	0.117679	0.527695	0.835459
ASAH2	0.160673	0.461245	-0.158453	-0.0657625	-0.180119	0.0131579	-0.572832	0.360422	NA	NA	-0.212539	-0.229082	0.107996	0.292109	-0.192654	0.260335	-0.0423289	0.305211	-0.30065	0.16667	0.145582	0.582103
ASAM	-0.00571493	0.203728	0.0937777	0.116574	-0.0791806	-0.0167076	-0.202531	-0.151523	-0.132861	-0.427357	NA	NA	-0.0550572	0.247896	-0.0653021	0.114505	-0.0601796	0.182123	-0.0102449	0.082793	0.907489	0.977914
ASAP1	NA	NA	-0.0195161	0.028736	0.069264	0.323394	NA	NA	0.268644	-0.144127	0.305799	-0.0602323	0.0369427	0.203593	0.156048	0.15648	0.0964952	0.179754	0.119105	0.161896	0.515221	0.829923
ASAP2	NA	NA	-0.362409	-0.314283	-0.0275158	-0.208847	NA	NA	-0.0985748	-0.187372	-0.681464	0.0463428	-0.16604	0.152064	-0.292491	0.29665	-0.229265	0.228459	-0.126451	0.205918	0.582589	0.857261
ASAP3	NA	NA	0.00720113	-0.0809126	-0.130167	-0.0118319	NA	NA	-0.358571	0.268467	-0.736069	-0.180913	-0.00129771	0.192773	-0.304401	0.324923	-0.15285	0.295672	-0.303104	0.172156	0.176524	0.612216
ASB1	-0.228289	-0.0830899	0.0737864	0.107393	0.263404	0.331728	-0.556592	-0.419853	0.0771806	-0.251446	0.0754332	-0.0884149	-0.0672804	0.26406	-0.0491794	0.294575	-0.0582299	0.266884	0.018101	0.0771262	0.823755	0.949203
ASB10	-0.314917	-0.0632411	0.249664	-0.0284241	-0.0280718	0.0103001	-0.0261084	-0.252855	0.0311529	0.106983	NA	NA	-0.0454474	0.132257	-0.0176561	0.201486	-0.0315518	0.161343	0.0277914	0.0988557	0.792553	0.941216
ASB11	0.0170666	0.657045	-0.0317304	-0.165218	-0.235279	0.0787274	0.462296	0.225882	0.107556	0.0643246	-0.366922	0.166114	0.171146	0.272841	-0.0078356	0.288515	0.0816551	0.283568	-0.178981	0.150075	0.286526	0.703201
ASB12	0.101271	0.157493	-0.274411	-0.300252	0.100512	-0.265969	0.269528	0.376356	0.119003	0.147924	-0.405078	-0.128291	-0.00212338	0.270426	-0.0148625	0.262766	-0.00849293	0.254303	-0.0127391	0.0867993	0.889052	0.97261
ASB13	0.255451	0.0430499	0.25769	0.110346	0.340006	-0.156082	0.618179	0.403834	0.455891	0.25438	-0.0514187	0.531891	0.197903	0.250638	0.312633	0.225146	0.255268	0.234915	0.11473	0.148408	0.474422	0.811942
ASB14	0.120122	0.308103	-0.150375	-0.208423	0.178286	0.223844	-0.15939	0.363369	-0.114835	0.0677653	-0.232833	0.136536	0.148532	0.205608	-0.0598375	0.16742	0.0443474	0.209279	-0.20837	0.08628	0.0604864	0.448251
ASB15	0.284536	0.207445	NA	NA	NA	NA	0.190291	0.0635458	-0.0633291	0.1264	-0.181707	0.463318	0.215177	0.175601	0.0574477	0.216794	0.136312	0.201162	-0.15773	0.17667	0.437747	0.7902
ASB16	0.426552	0.746589	0.0682582	-0.0130049	-0.0744429	-0.311901	-0.438912	-0.392182	-0.0163795	0.0833133	0.140641	-0.621113	-0.0847165	0.481314	0.0176195	0.283893	-0.0335485	0.380515	0.102336	0.152203	0.531165	0.835969
ASB17	0.200098	0.72602	-0.0506538	-0.400447	-0.270035	0.272757	0.18333	0.556794	0.0534242	-0.0417922	NA	NA	0.222666	0.454347	0.0232326	0.19319	0.122949	0.345519	-0.199434	0.179338	0.328445	0.731071
ASB18	-0.0229422	-0.214545	NA	NA	NA	NA	NA	NA	0.0698047	-0.0423168	0.203136	0.180418	-0.0254812	0.198019	0.0833327	0.113644	0.0289258	0.156214	0.108814	0.0487811	0.155431	0.591265
ASB2	0.25498	0.508351	0.180539	0.0767081	0.116656	0.575408	-0.353354	-0.304175	-0.0393294	-0.297445	-0.403284	-0.439126	0.0199533	0.439736	-0.040632	0.279412	-0.0103393	0.352679	-0.0605853	0.105473	0.590561	0.860616
ASB3	0.0378401	-0.688768	-0.0756602	0.0598215	-0.294547	0.357435	-0.243928	-0.329257	NA	NA	0.326419	-0.0620706	-0.132568	0.396904	-0.0499753	0.248735	-0.0912716	0.315289	0.0825926	0.23404	0.741975	0.921237
ASB4	-0.193761	0.305531	-0.0389948	-0.148293	-0.228453	-0.334064	-0.0649661	-0.216903	0.141644	0.157969	0.0982666	0.328755	0.0154991	0.284808	-0.0477106	0.149356	-0.0161058	0.219317	-0.0632097	0.104067	0.570113	0.852937
ASB5	-0.0135781	-0.146343	0.0805408	-0.202284	0.333936	-0.17025	-0.403419	-0.298227	-0.0172434	-0.377873	-0.251879	-0.4241	-0.269846	0.114897	-0.0452738	0.257827	-0.15756	0.223541	0.224572	0.0856353	0.0469601	0.414519
ASB6	0.02196	0.628771	0.216839	-0.0443359	0.286694	0.0543688	0.278521	0.229244	0.00120598	0.183856	0.524724	0.360457	0.235394	0.238369	0.221657	0.193811	0.228525	0.20725	-0.0137364	0.135653	0.923278	0.982719
ASB7	-0.207147	0.311115	-0.274311	-0.317271	-0.134016	0.0197399	-0.401271	-0.14676	-0.0591685	0.0792887	-0.483971	0.2473	0.0322354	0.236893	-0.259981	0.160825	-0.113873	0.246076	-0.292216	0.115534	0.052577	0.424683
ASB8	-0.369347	-0.301448	-0.150032	-0.183015	-0.0819422	-0.432952	-0.557818	-0.446185	-0.0182264	-0.25696	-0.420031	-0.483349	-0.350652	0.120673	-0.266233	0.213673	-0.308442	0.171218	0.0844189	0.0729409	0.299406	0.711574
ASB9	0.474425	-0.346946	-0.358891	-0.187542	0.0893555	-0.391751	0.0722813	0.0856834	0.0406147	0.0987766	0.516571	0.211357	-0.0884036	0.254516	0.139059	0.322354	0.0253279	0.301311	0.227463	0.155108	0.202427	0.638892
ASCC1	-0.00293817	0.201303	-0.174158	0.0308919	0.0536454	-0.220007	0.382777	0.327736	0.174701	-0.11243	0.143708	-0.290148	-0.0104423	0.242266	0.0962893	0.187232	0.0429235	0.213822	0.106732	0.110151	0.377071	0.759835
ASCC2	-0.106604	0.589935	0.247866	0.171892	0.26016	-0.0378213	-0.224623	-0.161587	0.245124	0.298427	-0.390125	0.291862	0.192118	0.267543	0.00529958	0.283921	0.0987087	0.280528	-0.186818	0.167556	0.315568	0.723411
ASCC3	0.28288	-0.280705	-0.063111	-0.164539	0.0621446	0.106385	-0.512216	-0.393963	0.0351972	0.139992	0.268684	0.146047	-0.0744637	0.236665	0.0122631	0.290778	-0.0311003	0.256794	0.0867268	0.104043	0.442512	0.792697
ASCL1	-0.218691	0.524769	0.0743632	-0.00913287	-0.212402	-0.150267	-0.0518811	0.389492	-0.129648	0.135571	-0.393073	-0.384764	0.0842778	0.338691	-0.155222	0.159946	-0.035472	0.281804	-0.2395	0.127099	0.118213	0.54759
ASCL2	0.559955	0.117176	0.266271	0.223945	0.339711	0.0534444	0.270888	0.00615722	0.498572	0.391044	0.683463	0.348532	0.19005	0.157767	0.436477	0.170797	0.313263	0.202819	0.246427	0.0603488	0.00950832	0.265487
ASCL3	0.124631	0.678253	-0.12898	0.00899766	0.148173	0.0753018	0.451221	0.0957309	0.156528	0.223407	NA	NA	0.216338	0.269649	0.150314	0.205702	0.183326	0.228763	-0.0660236	0.148306	0.679217	0.898712
ASCL4	0.158898	0.705158	NA	NA	NA	NA	0.000412172	-0.167383	-0.0387594	0.101438	-0.182265	-0.312719	0.0816236	0.449703	-0.0154286	0.140261	0.0330975	0.31272	-0.0970522	0.16471	0.597136	0.863848
ASF1A	0.51562	-0.605796	-0.505788	-0.0533151	-0.208882	-0.321536	0.600496	0.35165	0.138718	-0.0103233	-0.0683666	-0.305205	-0.157421	0.329072	0.0786328	0.427254	-0.0393941	0.38392	0.236054	0.206632	0.305028	0.715935
ASF1B	0.0363209	0.430531	-0.00689955	0.353899	0.283267	-0.00619034	0.502981	0.347759	0.229398	0.42541	0.658086	0.481584	0.338832	0.176425	0.283859	0.259554	0.311346	0.213528	-0.0549733	0.121778	0.670591	0.895237
ASGR1	0.237494	0.115789	0.367939	-0.188919	0.213581	0.0137208	-0.162665	-0.151781	0.499292	0.132151	0.682301	0.285926	0.0344811	0.181332	0.306324	0.288333	0.170402	0.26998	0.271843	0.0843565	0.0233992	0.344421
ASGR2	-0.0488097	0.114518	-0.145741	-0.333257	-0.115138	0.0157309	-0.204155	0.299693	-0.0772226	0.0313987	-0.0873867	0.0641757	0.0320432	0.206486	-0.113076	0.0555738	-0.0405162	0.162873	-0.145119	0.0896737	0.166523	0.604309
ASH1L	0.297793	0.365602	-0.0992826	-0.222955	-0.155932	0.0417672	-0.332529	-0.0368732	-0.0984487	-0.311083	-0.44024	-0.342498	-0.08434	0.267535	-0.138106	0.253965	-0.111223	0.25028	-0.0537663	0.0782755	0.522708	0.83334
ASH2L	-0.131257	-0.407613	0.101828	-0.0101291	0.258311	0.0633399	0.398225	0.0176416	0.024021	0.215757	-0.233121	-0.391411	-0.0854023	0.255565	0.0696678	0.236096	-0.00786726	0.248159	0.15507	0.079436	0.108373	0.53434
ASIP	-0.164182	0.554019	0.0818487	-0.415404	0.327829	0.331748	-0.354365	0.0498071	0.112733	-0.0264922	0.00757353	-0.211717	0.0469937	0.353358	0.00190629	0.236409	0.02445	0.287601	-0.0450874	0.180898	0.813088	0.947117
ASL	0.348269	0.624057	0.231346	0.219822	0.172615	0.0791475	-0.0189199	0.150618	0.351403	0.41118	0.228412	0.42849	0.318886	0.204579	0.218854	0.136557	0.26887	0.173865	-0.100032	0.056932	0.139254	0.576856
ASMT	0.287648	0.107925	-0.297604	0.450531	-0.190893	-0.128688	0.174684	-0.0249865	0.108001	0.154349	0.0911137	0.386507	0.157606	0.226267	0.028825	0.225053	0.0932156	0.225425	-0.128781	0.144412	0.413371	0.778886
ASMTL	0.00956832	-0.0393171	0.302281	0.210034	0.331816	0.145633	-0.0309631	-0.0900259	0.264942	-0.0228704	0.426189	-0.165271	0.00636372	0.143226	0.217306	0.184947	0.111835	0.192374	0.210942	0.0846038	0.0549393	0.432441
ASNA1	0.356537	0.759228	0.0136649	0.176362	0.0229404	-0.186727	-0.458821	0.0929896	0.125527	0.105835	0.522064	0.0985268	0.174369	0.312898	0.0969853	0.337704	0.135677	0.313007	-0.0773838	0.150657	0.629388	0.876857
ASNS	0.0563943	0.390936	-0.176358	-0.0680076	0.309545	-0.460626	-0.282496	-0.220679	0.185569	-0.189223	0.550679	-0.228714	-0.129386	0.284957	0.107222	0.309389	-0.0110817	0.309334	0.236608	0.194308	0.277665	0.698389
ASNSD1	-0.127164	-0.181163	0.289278	-0.379382	0.0731282	-0.0807786	0.566205	0.427953	0.136737	-0.135842	0.431008	-0.475417	-0.137438	0.315455	0.228199	0.252113	0.0453803	0.332543	0.365637	0.139832	0.0473921	0.414519
ASPA	0.205572	-0.356045	-0.0961575	-0.388147	-0.216824	0.0137194	-0.284562	0.375541	-0.244893	-0.194731	-0.808767	-0.030251	-0.0966523	0.283348	-0.240939	0.330231	-0.168795	0.302887	-0.144286	0.213951	0.529981	0.835748
ASPG	NA	NA	-0.258683	-0.0406587	-0.0411628	-0.0500085	NA	NA	-0.1439	0.0573136	-0.583459	0.00343648	-0.0074793	0.0490812	-0.256801	0.235199	-0.13214	0.206157	-0.249322	0.123794	0.137451	0.574924
ASPH	-0.463722	-0.000569484	0.0613982	0.213126	-0.198496	-0.121917	-0.12012	0.149788	-0.199607	-0.416336	-0.090788	-0.562786	-0.123116	0.310433	-0.168556	0.173353	-0.145836	0.240887	-0.0454399	0.138276	0.755762	0.925643
ASPHD1	0.356243	0.428859	0.217993	0.169079	0.439189	-0.149084	0.461978	0.408912	0.302359	0.185426	0.583499	-0.00413815	0.173176	0.226453	0.393543	0.129131	0.28336	0.210079	0.220368	0.118907	0.123029	0.554776
ASPHD2	0.168495	0.0847991	0.390477	0.279234	-0.0942874	-0.0750326	0.139756	0.17947	-0.407998	0.262283	-0.175757	-0.266037	0.0774526	0.212874	0.00344779	0.285155	0.0404502	0.243006	-0.0740048	0.121915	0.570343	0.85307
ASPM	-0.328781	-0.0955738	-0.394018	0.140005	-0.252284	-0.0905374	0.160046	-0.0768742	-0.130876	0.328885	0.536456	0.372036	0.0963233	0.216217	-0.0682429	0.354846	0.0140402	0.293037	-0.164566	0.128813	0.257506	0.686422
ASPN	-0.160663	-0.175995	0.142767	-0.109707	-0.0402528	0.230286	0.0160068	0.239753	-0.134633	-0.43852	0.193389	-0.560921	-0.135851	0.331579	0.0027692	0.14391	-0.0665407	0.254222	0.13862	0.15634	0.415869	0.780034
ASPRV1	NA	NA	-0.383781	-0.176666	0.114164	-0.353874	NA	NA	0.0896851	-0.0636153	-0.324222	-0.0980908	-0.173062	0.129493	-0.126039	0.264539	-0.14955	0.194448	0.047023	0.165265	0.794513	0.942387
ASPSCR1	0.229115	0.630133	0.4583	0.0860985	0.450536	-0.0138836	0.429285	-0.197065	0.449688	0.284578	0.387345	0.217003	0.167811	0.283767	0.400712	0.0879067	0.284261	0.234324	0.232901	0.14585	0.171188	0.607117
ASRGL1	-0.393965	0.111678	-0.198567	0.426036	-0.137012	-0.0733211	-0.0636992	-0.248779	-0.329456	0.224324	-0.409519	-0.0202737	0.0699441	0.23775	-0.25537	0.143131	-0.0927128	0.252721	-0.325314	0.130042	0.0543827	0.430518
ASS1	-0.0367796	0.118592	0.019936	0.203334	0.00708746	0.0176977	-0.322116	-0.223047	-0.159672	0.269111	-0.233349	0.241659	0.104558	0.184769	-0.120816	0.139948	-0.0081288	0.195635	-0.225374	0.0758138	0.0310593	0.379153
ASTE1	0.230001	-0.0743996	-0.22619	-0.110242	0.135524	-0.00458109	-0.214017	-0.140839	0.0383085	0.279311	-0.0983534	0.382234	0.0552474	0.220612	-0.0224544	0.187802	0.0163965	0.199502	-0.0777018	0.113124	0.522714	0.83334
ASTL	-0.185893	0.504589	0.0842507	-0.205815	0.0836159	-0.204575	0.386754	0.525126	0.0402936	0.0973819	-0.0756528	-0.0232455	0.115577	0.329986	0.0555613	0.193416	0.0855691	0.259774	-0.0600157	0.146913	0.699805	0.906758
ASTN1	0.00816039	0.472271	-0.25079	-0.148558	0.202781	0.207689	NA	NA	0.0546274	0.0458137	-0.408229	-0.491384	0.0171663	0.364118	-0.0786902	0.246352	-0.030762	0.297407	-0.0958565	0.0966758	0.377555	0.759861
ASTN2	-0.0563896	0.255315	0.132169	0.157432	0.00866517	-0.0875906	-0.215886	-0.139311	-0.12366	-0.293296	-0.394886	-0.454741	-0.0936986	0.267277	-0.108331	0.183381	-0.101015	0.218668	-0.0146326	0.0692823	0.841067	0.955978
ASXL1	0.437637	-0.0329218	0.0984727	0.231687	0.276625	0.395185	0.468546	0.262276	0.514596	0.15302	0.685362	-0.0584427	0.158467	0.176568	0.41354	0.202839	0.286004	0.224982	0.255073	0.140165	0.128442	0.561788
ASXL2	0.359391	-0.562044	0.157034	-0.171599	0.280149	0.356049	-0.107943	-0.279292	0.102684	0.105206	-0.0547016	0.00320189	-0.0914132	0.319705	0.122769	0.182789	0.0156779	0.272319	0.214182	0.154949	0.225448	0.658479
ASXL3	NA	NA	0.251684	-0.180557	-0.152209	0.123621	NA	NA	-0.0099217	-0.31664	-0.807246	-0.121382	-0.123739	0.184057	-0.179423	0.450735	-0.151581	0.320116	-0.0556839	0.260608	0.844502	0.9571
ASZ1	0.496475	0.00631218	0.265155	-0.234853	-0.0299895	-0.1775	0.0630331	-0.0848083	-0.0152817	0.245933	NA	NA	-0.0489832	0.188667	0.155878	0.223836	0.0534475	0.223037	0.204861	0.140049	0.217353	0.651486
ATAD1	-0.182004	-0.502408	-0.152316	-0.31099	-0.121368	-0.2953	-0.542354	-0.540502	-0.200612	-0.320117	-0.119181	-0.3592	-0.388086	0.10612	-0.219639	0.161372	-0.303863	0.157144	0.168447	0.0446229	0.0129575	0.290767
ATAD2	-0.271829	-0.23143	-0.250283	0.155342	-0.192339	-0.0927563	0.51636	0.438526	0.130413	0.377808	0.550164	0.416287	0.177296	0.284967	0.0804142	0.379748	0.128855	0.32407	-0.0968817	0.0826537	0.293945	0.70802
ATAD2B	NA	NA	-0.211461	-0.103185	0.226682	0.170953	NA	NA	-0.0510525	0.108003	-0.359063	-0.00731463	0.0421142	0.121786	-0.0987237	0.250764	-0.0283047	0.197417	-0.140838	0.0839214	0.191898	0.628061
ATAD3A	-0.0368869	0.643337	0.432038	0.24808	0.375601	0.22494	0.254357	-0.0543799	0.305641	0.412354	0.483421	0.0518449	0.254363	0.250401	0.302362	0.18567	0.278362	0.211656	0.0479991	0.163134	0.780405	0.935445
ATAD3B	-0.288152	0.188254	0.205723	0.165253	0.249165	0.263964	0.507825	0.515568	NA	NA	0.278221	-0.0163315	0.223341	0.193064	0.190556	0.292049	0.206949	0.234036	-0.0327851	0.124553	0.805382	0.944779
ATAD3C	NA	NA	0.293072	-0.151058	0.0974543	0.012092	0.475332	0.232746	0.176285	0.0223478	0.288922	0.483256	0.119877	0.244601	0.266213	0.142771	0.193045	0.203958	0.146337	0.10435	0.233446	0.665534
ATAD4	-0.330921	0.0150764	0.0373619	0.167741	-0.0852499	-0.288945	0.201471	0.044218	NA	NA	NA	NA	-0.0154776	0.193951	-0.0443344	0.224277	-0.029906	0.194722	-0.0288568	0.128971	0.837326	0.954711
ATAD5	-0.0770541	0.251174	-0.0754171	0.120397	0.0536208	-0.0990319	NA	NA	-0.0617981	0.277364	0.379746	0.0864644	0.127274	0.15067	0.0438195	0.195528	0.0855465	0.17034	-0.0834541	0.129538	0.554501	0.84615
ATCAY	-0.315161	-0.228182	0.11141	-0.151947	-0.00795593	0.105133	-0.150948	-0.248391	0.0210689	-0.30195	-0.45979	-0.516303	-0.223607	0.202805	-0.133563	0.218817	-0.178585	0.206569	0.0900441	0.0725933	0.26986	0.694504
ATE1	-0.0911975	-0.0230249	-0.428024	-0.0169574	-0.070378	-0.395271	-0.221107	0.16677	-0.023739	0.018716	-0.320675	0.0682515	-0.0302526	0.192034	-0.19252	0.158981	-0.111386	0.188234	-0.162267	0.118983	0.230823	0.663899
ATF1	0.048307	-0.507811	-0.449355	0.0161577	-0.135969	-0.296281	-0.294208	-0.423603	-0.0403468	0.0409112	0.0233766	-0.0381902	-0.201469	0.238725	-0.141366	0.195739	-0.171418	0.210487	0.0601036	0.136276	0.677599	0.898122
ATF2	-0.213304	-0.276692	0.00806001	-0.381558	-0.230262	0.0197752	0.586965	0.412909	-0.0726987	-0.192268	-0.293091	-0.374941	-0.132129	0.305231	-0.0357217	0.324544	-0.0839254	0.304565	0.0964075	0.0844322	0.305239	0.715935
ATF3	0.163444	-0.0844471	-0.0969404	-0.0701074	-0.138267	-0.175941	-0.0585575	-0.131524	-0.195493	-0.170099	-0.359935	0.451939	-0.03003	0.24003	-0.114291	0.172078	-0.0721607	0.203922	-0.0842614	0.151228	0.601424	0.866325
ATF4	-0.3295	-0.276613	0.337226	0.0898538	0.218512	0.0241902	-0.310258	-0.0546841	0.0383499	-0.402467	-0.0646566	-0.233831	-0.142259	0.191518	-0.0183879	0.272001	-0.0803232	0.233423	0.123871	0.099657	0.268986	0.693827
ATF5	0.0149557	0.571093	-0.100529	0.455668	0.0458371	0.238118	-0.522543	-0.308608	-0.0973052	0.145094	-0.177293	0.0251741	0.187757	0.314926	-0.13948	0.204771	0.0241386	0.305524	-0.327236	0.0727172	0.00639883	0.229965
ATF6	-0.0911008	0.605449	-0.26502	-0.127481	-0.204324	-0.0157286	-0.427603	-0.482486	-0.0886741	-0.0628649	-0.0435526	-0.0295272	-0.0187731	0.35173	-0.186712	0.144027	-0.102743	0.27084	-0.167939	0.111702	0.193045	0.628328
ATF6B	NA	NA	0.281695	0.0223622	0.361213	0.294602	NA	NA	0.21411	0.144095	0.360991	0.409315	0.217594	0.169514	0.304502	0.0709416	0.261048	0.128957	0.0869087	0.0637152	0.265883	0.690572
ATF7	-0.236743	0.0547066	-0.166948	-0.165395	-0.41189	-0.570575	-0.249136	-0.219772	0.0352205	0.0716337	0.0928125	-0.514922	-0.224054	0.273232	-0.156114	0.18935	-0.190084	0.226915	0.0679402	0.123012	0.604519	0.867488
ATF7IP	0.0843926	-0.00512526	-0.179839	0.128188	-0.1599	0.139076	-0.219669	-0.0239976	-0.0799207	-0.1389	0.0856611	0.0802571	0.0299164	0.106528	-0.0782125	0.134394	-0.0241481	0.128673	-0.108129	0.0739199	0.203388	0.639202
ATF7IP2	-0.00311143	0.205598	0.218206	0.0149366	-0.00336796	0.511078	0.0698177	0.287618	-0.0416347	0.0883419	0.352725	0.387504	0.249179	0.185386	0.0987725	0.154998	0.173976	0.180864	-0.150407	0.0964952	0.179808	0.616426
ATG10	-0.0564758	0.334052	0.159972	0.00683914	-0.129681	-0.304921	0.156564	0.0120967	0.0747392	-0.057549	-0.0178501	-0.118356	-0.0213063	0.209455	0.0312115	0.118465	0.0049526	0.164538	0.0525179	0.0891805	0.58153	0.856609
ATG12	0.0164772	0.620983	-0.11243	-0.0477033	-0.201385	-0.426264	-0.305151	0.1193	0.140906	-0.212919	0.305456	-0.717917	-0.110753	0.462811	-0.0260212	0.226133	-0.0683873	0.35009	0.0847322	0.240122	0.738573	0.920013
ATG16L1	0.166769	-0.0801867	0.129742	-0.44308	0.293656	0.442721	0.381536	0.479063	0.192935	-0.0926809	0.106551	-0.0950066	0.0351383	0.35734	0.211865	0.105551	0.123501	0.267626	0.176726	0.108881	0.165492	0.603721
ATG16L2	-0.545566	0.044522	-0.170082	0.431207	0.0122995	0.198584	-0.385107	0.230027	-0.18198	0.153009	-0.652279	0.137383	0.199122	0.130122	-0.320452	0.251982	-0.0606652	0.331937	-0.519574	0.0892342	0.00211063	0.169669
ATG2A	NA	NA	0.160331	-0.21606	0.200368	0.176341	NA	NA	0.103194	0.180027	-0.0564945	0.514633	0.163735	0.298774	0.101849	0.112843	0.132792	0.21168	-0.0618858	0.19558	0.772421	0.932161
ATG2B	NA	NA	-0.302827	0.0411421	0.03847	-0.132255	NA	NA	-0.191219	0.0621628	-0.473535	-0.316519	-0.0863674	0.176442	-0.232278	0.21461	-0.159323	0.197899	-0.14591	0.112234	0.284452	0.701769
ATG3	-0.0104822	-0.398975	-0.332595	0.0619663	-0.133443	-0.454309	-0.510843	-0.353578	0.0761876	0.0383917	0.218599	0.0271895	-0.179886	0.245965	-0.115429	0.269497	-0.147658	0.248286	0.0644564	0.122124	0.620217	0.874442
ATG4A	-0.168043	0.212352	-0.264551	-0.166012	-0.275809	-0.491889	-0.207143	0.37121	0.049949	0.166665	-0.684643	0.0938349	0.031027	0.310873	-0.258373	0.239956	-0.113673	0.304864	-0.2894	0.147505	0.107017	0.531545
ATG4B	-0.188262	0.654077	-0.206496	0.0697344	0.0319821	0.0412457	0.534162	0.496625	0.410326	0.238558	-0.192861	0.224933	0.287529	0.241861	0.0648085	0.33009	0.176169	0.299408	-0.22272	0.152071	0.202919	0.639202
ATG4C	-0.235348	-0.563707	-0.123815	0.0226282	-0.22396	-0.418342	-0.574072	-0.287469	-0.334883	-0.185327	-0.486281	-0.137646	-0.261644	0.209033	-0.329726	0.171309	-0.295685	0.185647	-0.0680826	0.110347	0.564251	0.850618
ATG4D	-0.248021	0.0280375	0.0775871	-0.0693295	0.292484	-0.125916	-0.0256087	0.101494	0.0857645	0.24618	-0.118721	0.426346	0.101135	0.206278	0.0105807	0.186824	0.055858	0.193501	-0.0905547	0.136947	0.537708	0.839401
ATG5	0.570969	0.0926406	-0.284635	-0.387278	0.0965465	-0.48737	-0.0925776	-0.220833	0.0902551	0.0282806	-0.179215	0.213767	-0.126799	0.281031	0.0335572	0.302794	-0.0466208	0.290838	0.160356	0.141508	0.308527	0.717511
ATG7	-0.0181014	0.565784	0.0636278	-0.421976	0.107746	0.242748	-0.294744	-0.0460093	-0.166484	0.226593	0.0556503	0.0240909	0.0985384	0.332531	-0.0420509	0.156884	0.0282437	0.258535	-0.140589	0.152068	0.397643	0.771809
ATG9A	0.256956	0.599711	0.586868	-0.0665486	0.489499	0.0677278	0.376725	0.272523	0.471561	0.103001	-0.245241	0.287279	0.210616	0.232346	0.322728	0.299855	0.266672	0.262366	0.112112	0.189489	0.579816	0.856046
ATG9B	0.136513	0.583364	-0.0176889	0.186337	0.0776044	0.223871	0.479718	0.263636	0.351603	0.181826	0.577914	0.197123	0.272693	0.155182	0.267611	0.237915	0.270152	0.191525	-0.00508194	0.126894	0.969604	0.994578
ATHL1	0.0696079	0.162527	-0.024862	0.49756	0.264546	0.410559	0.33482	0.667091	0.0579995	0.308496	0.602022	0.0349486	0.346864	0.228935	0.217355	0.23233	0.28211	0.230071	-0.129508	0.152422	0.434295	0.789306
ATIC	0.500965	0.0614499	0.181087	0.255149	0.303715	-0.219492	0.612787	0.113181	0.372445	0.2754	0.677923	-0.0210037	0.0774472	0.184478	0.441487	0.189915	0.259467	0.260781	0.36404	0.118993	0.0281229	0.367333
ATL1	NA	NA	0.0994271	-0.103219	-0.112892	-0.454587	NA	NA	-0.145242	-0.439482	-0.381831	-0.171607	-0.292224	0.181032	-0.135135	0.197041	-0.213679	0.194256	0.157089	0.125792	0.300312	0.711906
ATL2	NA	NA	-0.2184	-0.128443	-0.0374526	-0.455391	NA	NA	-0.00517334	-0.435543	-0.0656378	-0.500692	-0.380017	0.169918	-0.081666	0.0944443	-0.230842	0.204032	0.298351	0.129486	0.104593	0.527296
ATL3	NA	NA	-0.0151351	-0.190083	-0.238987	-0.558649	NA	NA	-0.308875	-0.39634	-0.377526	-0.527377	-0.418112	0.167492	-0.235131	0.157192	-0.326621	0.179385	0.182982	0.0491319	0.0337072	0.384991
ATM	-0.0370125	-0.598544	0.175857	0.0277385	0.0935553	0.197056	-0.416716	-0.203328	-0.189904	0.189272	-0.462351	0.215365	-0.0287401	0.321387	-0.139428	0.263777	-0.0840843	0.286213	-0.110688	0.175411	0.555741	0.846722
ATMIN	NA	NA	-0.327179	-0.101916	-0.0263504	-0.339795	NA	NA	0.19275	-0.0171175	-0.219259	-0.0282633	-0.121773	0.150139	-0.0950096	0.228663	-0.108391	0.179649	0.0267633	0.137432	0.858039	0.961547
ATN1	0.392763	0.267521	-0.0363172	-0.0190796	-0.0287301	0.17367	0.130846	0.174701	0.123985	-0.124786	0.204435	-0.220169	0.0419762	0.192918	0.131164	0.159669	0.0865699	0.175142	0.0891875	0.0918916	0.376338	0.759737
ATOH1	-0.295406	-0.0136069	-0.153941	0.157249	-0.0872984	-0.185753	0.172476	0.16046	-0.298818	0.0461209	-0.582362	-0.030672	0.0222998	0.130574	-0.207558	0.252304	-0.0926293	0.226041	-0.229858	0.0987293	0.0673649	0.462994
ATOH7	0.298281	0.150346	-0.133395	-0.19226	0.162157	-0.0860531	-0.104346	0.461476	-0.0617858	0.0112095	0.262097	-0.310435	0.00571379	0.274311	0.0705015	0.193204	0.0381076	0.228725	0.0647877	0.154386	0.692164	0.902708
ATOH8	0.116557	0.237915	0.104277	-0.0623997	-0.042845	0.0791122	-0.242119	-0.224966	-0.0592394	-0.0528003	-0.45588	-0.434418	-0.0762594	0.234085	-0.0965415	0.21924	-0.0864005	0.216489	-0.0202821	0.0430932	0.657702	0.890249
ATOX1	0.287099	0.411156	0.43003	-0.104948	-0.113828	-0.333166	-0.144323	0.16233	0.223008	0.266542	0.544	0.0876132	0.0815879	0.266906	0.204331	0.281531	0.14296	0.269291	0.122743	0.137055	0.411517	0.778137
ATP10A	0.348839	0.705214	0.079169	0.0303054	-0.0889159	0.212018	-0.137325	0.135544	0.021616	-0.185721	0.172229	-0.311011	0.0977248	0.356508	0.0659355	0.178194	0.0818301	0.269222	-0.0317893	0.137217	0.825976	0.949761
ATP10B	NA	NA	0.238222	0.101345	0.119136	-0.185477	NA	NA	0.314718	0.175645	-0.00423112	0.390208	0.12043	0.237888	0.166961	0.139647	0.143696	0.18229	0.0465308	0.152148	0.779731	0.935434
ATP10D	-0.222165	0.088478	0.312981	-0.241899	-0.246027	0.178972	0.146374	-0.0181	-0.365326	-0.111205	-0.461142	-0.225891	-0.0549409	0.169696	-0.139217	0.303017	-0.0970792	0.238249	-0.0842765	0.151589	0.602201	0.866581
ATP11A	0.295022	0.270963	0.0649494	0.107396	0.315876	0.352629	-0.35704	-0.215698	0.573394	-0.127446	0.751274	0.310698	0.116424	0.239699	0.273913	0.390266	0.195168	0.319548	0.157489	0.136648	0.301215	0.712374
ATP11B	0.070145	-0.279537	-0.212206	-0.0858623	-0.3148	-0.164231	-0.400888	-0.238251	-0.190848	0.189161	-0.477862	0.161152	-0.0695947	0.200967	-0.25441	0.192972	-0.162002	0.211187	-0.184815	0.133562	0.225027	0.65815
ATP11C	0.236372	-0.533588	-0.405471	-0.289926	-0.0570658	0.0109164	-0.301905	0.0182396	0.0424838	-0.174864	-0.0181005	-0.112698	-0.18032	0.208524	-0.0839477	0.234321	-0.132134	0.217382	0.0963722	0.154247	0.559511	0.847942
ATP12A	0.13467	0.129076	0.160878	0.269845	-0.267603	-0.106593	0.302218	-0.139714	-0.103527	0.102476	-0.377935	0.0636437	0.0531222	0.153609	-0.0252167	0.267096	0.0139528	0.211723	-0.0783389	0.120242	0.54347	0.841923
ATP13A1	0.336597	0.428996	0.131461	0.320391	0.354605	0.331013	-0.183368	-0.10348	0.268038	0.495703	0.609074	0.577054	0.341613	0.238949	0.252734	0.264392	0.297173	0.244707	-0.0888783	0.0434478	0.0961758	0.514591
ATP13A2	-0.34839	0.457289	0.329096	0.179716	0.207362	-0.0786116	0.329227	0.323794	0.40594	0.384138	0.190074	0.325533	0.26531	0.191641	0.185551	0.27401	0.225431	0.229253	-0.0797584	0.156408	0.631799	0.878036
ATP13A3	NA	NA	-0.229305	-0.128736	-0.00634566	0.262274	NA	NA	0.235769	0.175789	0.322608	0.0436771	0.088251	0.170311	0.0806815	0.249162	0.0844663	0.19762	-0.00756951	0.116705	0.952366	0.991026
ATP13A4	-0.0209134	-0.22626	-0.0288172	-0.135888	-0.209587	-0.232464	0.108275	-0.0890976	-0.30256	0.0748984	-0.719749	0.107861	-0.0834916	0.146325	-0.195559	0.295648	-0.139525	0.229975	-0.112067	0.167846	0.533916	0.837514
ATP13A5	-0.0967047	0.511483	0.0598318	0.0338637	-0.11398	-0.336921	-0.412935	0.270535	0.108296	0.209164	-0.46661	0.0156088	0.117289	0.286677	-0.153684	0.238403	-0.0181973	0.288472	-0.270972	0.151608	0.133927	0.569708
ATP1A1	-0.039848	-0.266542	0.354057	0.0603372	0.513488	0.0982203	0.168619	-0.017377	0.129832	0.273546	0.103257	-0.0928669	0.00921967	0.183072	0.204901	0.197311	0.10706	0.208263	0.195681	0.0761741	0.050104	0.418667
ATP1A2	0.105286	-0.22159	-0.0984289	-0.141995	-0.0584666	0.085691	-0.273612	-0.376069	-0.136113	-0.421011	-0.480842	-0.573687	-0.274777	0.232976	-0.157029	0.20042	-0.215903	0.216128	0.117747	0.0699106	0.15295	0.588862
ATP1A3	-0.244736	0.663566	0.338721	0.163148	0.436052	-0.170072	0.546274	0.227926	0.0146935	0.188054	-0.249947	-0.433615	0.106501	0.375005	0.140176	0.348705	0.123339	0.345691	0.0336752	0.214597	0.881445	0.97036
ATP1A4	0.106379	0.518017	0.315195	0.188313	0.454595	-0.205329	-0.339293	-0.145313	0.0853525	0.356055	0.0979319	0.247656	0.1599	0.283472	0.120027	0.269398	0.139963	0.264477	-0.039873	0.157568	0.810302	0.946445
ATP1B1	-0.469149	-0.13397	-0.0897598	-0.195664	-0.158142	0.102088	0.280086	0.291987	-0.198876	0.215029	0.109102	0.297028	0.096083	0.214934	-0.0877898	0.259549	0.00414662	0.246657	-0.183873	0.0806639	0.0715834	0.46975
ATP1B2	-0.0179633	-0.0462033	0.354146	-0.00115015	-0.0686492	0.335973	0.0548963	0.0259641	0.0386357	-0.176889	-0.341514	-0.466967	-0.0548788	0.263426	0.00325859	0.22429	-0.0258101	0.235224	0.0581374	0.105435	0.605092	0.867488
ATP1B3	-0.174831	-0.203359	-0.182713	-0.199721	0.18428	-0.389196	-0.6413	-0.412223	0.231645	0.107082	0.00562334	-0.00282671	-0.183374	0.206089	-0.096216	0.318534	-0.139795	0.259803	0.0871578	0.108392	0.457848	0.80149
ATP1B4	-0.282503	0.055223	-0.0115341	-0.211644	0.0201062	-0.261523	-0.0860191	0.243885	0.206743	0.0426826	0.244286	0.282198	0.0251369	0.225115	0.0151798	0.194309	0.0201584	0.200558	-0.00995708	0.111057	0.93204	0.985423
ATP2A1	-0.0693301	0.0418921	-0.0204077	-0.0795171	-0.113594	-0.0522838	0.0243447	-0.146616	0.0619979	0.112534	0.0804671	-0.162082	-0.0476788	0.107334	-0.00608696	0.0759154	-0.0268829	0.0912578	0.0415918	0.0576933	0.503251	0.823949
ATP2A2	-0.388282	-0.574022	-0.211813	0.0821897	0.0547556	0.108114	0.127561	0.326553	-0.0681816	-0.0492436	0.114647	-0.0200321	-0.0210737	0.301577	-0.0618855	0.204798	-0.0414796	0.246697	-0.0408119	0.0756935	0.6129	0.871117
ATP2A3	-0.572032	0.516802	0.0511805	0.510753	-0.0183719	0.225627	-0.148275	-0.332907	-0.220645	0.313012	-0.523837	0.134402	0.227948	0.314314	-0.238663	0.25826	-0.00535771	0.366883	-0.466612	0.173407	0.043255	0.407867
ATP2B1	-0.0829341	-0.448004	-0.196808	-0.112511	0.051467	0.0285942	-0.519747	-0.320082	-0.297114	0.116565	-0.679858	-0.100438	-0.139313	0.211596	-0.287499	0.273111	-0.213406	0.245447	-0.148186	0.136122	0.325983	0.73035
ATP2B2	0.203444	0.61198	0.109244	-0.0975945	0.00522599	0.012747	0.235064	-0.00962028	0.184479	-0.134575	-0.36561	-0.458626	-0.0126149	0.349798	0.0619745	0.225062	0.0246798	0.283123	0.0745893	0.107498	0.518676	0.831797
ATP2B3	0.00972523	0.516088	0.132481	-0.370291	0.103564	-0.213388	-0.423281	-0.417786	0.0552871	0.0104777	-0.261579	-0.458215	-0.155519	0.371078	-0.0639671	0.225596	-0.109743	0.296664	0.0915518	0.141428	0.545955	0.84254
ATP2B4	-0.196738	-0.228272	-0.0082764	-0.0569083	-0.0929823	0.373103	-0.263429	-0.204039	-0.193292	-0.434473	-0.0715936	-0.414326	-0.160819	0.297133	-0.137718	0.0953979	-0.149269	0.210744	0.0231006	0.114972	0.848675	0.958707
ATP2C1	0.202115	-0.226026	-0.318555	-0.0645187	-0.00283208	0.138339	0.115848	0.139771	-0.159097	0.130067	0.174749	0.12874	0.0410623	0.153166	0.00203797	0.205709	0.0215501	0.174108	-0.0390243	0.107228	0.730788	0.917098
ATP2C2	-0.101309	0.0603326	0.10911	0.0475787	0.298967	0.309285	NA	NA	0.141728	0.25678	-0.177509	-0.0446432	0.125867	0.150231	0.0541973	0.192652	0.090032	0.167192	-0.0716693	0.0419694	0.162887	0.600263
ATP4A	-0.32096	0.0978886	-0.159905	0.497543	-0.155863	0.427218	0.0926584	0.147376	-0.0682524	0.0514574	-0.114424	-0.135768	0.180953	0.239159	-0.121125	0.135047	0.029914	0.243259	-0.302077	0.11803	0.0506883	0.41981
ATP4B	0.13467	0.3333	-0.257922	-0.303673	0.432628	0.0471735	0.507877	0.125868	0.160167	-0.0657927	-0.113642	-0.186934	-0.00834304	0.228136	0.143963	0.297987	0.06781	0.265228	0.152306	0.0918877	0.158313	0.594046
ATP5A1	-0.157616	-0.177431	0.240767	0.0773179	-0.117236	0.0262729	0.178564	0.378457	-0.0912579	-0.0608633	-0.611969	-0.408835	-0.0275137	0.2637	-0.0931248	0.303065	-0.0603192	0.273004	-0.0656111	0.0588837	0.315847	0.723502
ATP5B	-0.131606	0.312972	-0.125852	0.231689	-0.0475396	0.0519912	0.0251079	0.293615	-0.129492	0.223344	-0.150339	0.182876	0.216081	0.0935135	-0.0932869	0.0681246	0.0613971	0.179407	-0.309368	0.0478755	0.00132144	0.150656
ATP5C1	-0.212704	-0.526113	-0.317608	-0.213096	-0.240335	-0.504949	0.116333	-0.169812	0.142279	-0.160865	-0.0713388	-0.228804	-0.300606	0.168557	-0.0972289	0.192885	-0.198918	0.202747	0.203378	0.0657177	0.0270146	0.361302
ATP5D	0.165622	0.498153	0.248915	0.00705213	0.0597569	-0.0186625	0.123463	0.0803712	0.0835058	0.287417	0.0504454	-0.0249922	0.138223	0.211477	0.121951	0.075483	0.130087	0.151626	-0.016272	0.086171	0.857649	0.961547
ATP5E	0.183598	0.273175	-0.117842	-0.0748217	-0.288246	-0.14921	NA	NA	0.450449	-0.136715	0.522711	0.0606356	-0.00538739	0.176571	0.150134	0.351465	0.0723733	0.27473	0.155521	0.152733	0.366134	0.754338
ATP5F1	-0.185641	-0.612949	0.331907	-0.244889	0.0410322	-0.333361	0.0804113	-0.353671	-0.177465	-0.0876131	-0.349676	-0.0260606	-0.276424	0.210611	-0.0432387	0.243033	-0.159831	0.248675	0.233185	0.144963	0.168621	0.60564
ATP5G1	0.114504	0.317725	0.421646	-0.133827	-0.0467706	-0.220571	0.225554	-0.175175	-0.0432338	0.26452	-0.0685569	0.158745	0.0352363	0.239131	0.100524	0.194883	0.06788	0.210757	0.0652875	0.148486	0.678518	0.898207
ATP5G2	0.130794	0.231695	0.257609	-0.227604	0.0870365	0.166993	-0.0843577	-0.121542	0.0911822	0.114771	0.142631	-0.0957438	0.0114282	0.184228	0.104149	0.111118	0.0577887	0.15292	0.092721	0.0929487	0.364295	0.754116
ATP5G3	0.0030773	-0.0279152	0.0332116	-0.136728	0.000353779	-0.34032	0.0934369	-0.00127012	0.020523	0.0973304	-0.177735	-0.0889363	-0.0829732	0.149244	-0.00452213	0.091358	-0.0437476	0.124887	0.078451	0.0662634	0.289654	0.705248
ATP5H	-0.163152	-0.628754	0.283191	-0.401921	-0.0922942	-0.32971	0.0386728	-0.0683537	0.0147205	-0.118273	-0.214887	-0.160626	-0.284606	0.211678	-0.0222914	0.17902	-0.153449	0.231734	0.262315	0.109812	0.0624837	0.451495
ATP5I	0.044402	0.154571	-0.0297236	-0.352386	-0.365197	-0.262292	-0.179155	0.0323126	-0.125964	0.0559111	-0.2256	-0.0286595	-0.0667572	0.197544	-0.146873	0.145363	-0.106815	0.170568	-0.0801156	0.0826457	0.376874	0.759764
ATP5J	0.0361253	-0.563969	0.15982	-0.306437	-0.298727	-0.151488	0.0186213	-0.0355178	0.0242123	-0.315406	0.0281369	-0.249397	-0.270369	0.17847	-0.00530189	0.153389	-0.137836	0.210558	0.265067	0.111493	0.063366	0.454019
ATP5J2	0.0546452	-0.736658	-0.143748	0.196895	-0.131922	-0.377985	0.141223	0.110373	0.364496	0.283991	0.647483	0.286104	-0.0395468	0.421808	0.155363	0.306027	0.057908	0.365792	0.19491	0.154147	0.261806	0.688386
ATP5L	-0.020805	-0.202467	-0.0687319	-0.121558	-0.321389	-0.174708	-0.467558	-0.619295	-0.0255481	-0.178062	-0.0813547	-0.195202	-0.248549	0.183831	-0.164231	0.185741	-0.20639	0.181608	0.0843175	0.0496307	0.15009	0.585309
ATP5O	0.320929	0.484325	-0.0335765	-0.267407	-0.161328	-0.461851	-0.026579	-0.166776	-0.0425113	-0.0367126	-0.0619748	-0.0752417	-0.0872772	0.318905	-0.000840058	0.165227	-0.0440586	0.246322	0.0864372	0.0699347	0.271365	0.694957
ATP5S	0.282447	-0.461962	-0.130845	-0.14103	-0.076733	-0.200171	-0.367157	-0.330062	-0.0871879	-0.102621	-0.282129	-0.190851	-0.237783	0.134178	-0.110267	0.224425	-0.174025	0.188447	0.127516	0.126737	0.360527	0.75167
ATP5SL	NA	NA	0.0768289	0.111339	-0.102097	-0.484868	NA	NA	0.145635	-0.268296	-0.134607	0.0541191	-0.146926	0.280509	-0.00355996	0.136143	-0.0752431	0.218033	0.143366	0.150678	0.411557	0.778137
ATP6AP1	-0.206387	0.546693	0.343964	0.343684	0.502974	0.190796	-0.211377	-0.374777	0.31311	0.235927	0.419179	0.157216	0.183257	0.307484	0.193577	0.318586	0.188417	0.298563	0.0103207	0.159711	0.95098	0.990534
ATP6AP2	-0.016587	-0.670378	0.0649858	-0.0724644	-0.161738	-0.184537	-0.297613	-0.435121	0.222968	-0.320324	0.508939	-0.214295	-0.316187	0.212945	0.0534926	0.286634	-0.131347	0.308591	0.369679	0.124368	0.0310687	0.379153
ATP6V0A1	-0.263113	0.147792	0.0834417	-0.103767	0.000960586	0.18498	-0.491024	-0.207971	0.246929	0.132848	-0.175224	0.00377679	0.0262765	0.157226	-0.0996717	0.264336	-0.0366976	0.217539	-0.125948	0.0944722	0.239986	0.671005
ATP6V0A2	0.133745	0.130109	-0.16058	-0.118307	0.105174	-0.242314	0.122046	0.33283	-0.128212	0.185421	-0.210185	0.0975936	0.0642222	0.209559	-0.023002	0.159419	0.0206101	0.183271	-0.0872241	0.102376	0.433116	0.789306
ATP6V0A4	0.0934125	0.610427	0.352437	-0.180393	0.110053	-0.482264	-0.133543	-0.206203	0.106248	0.170646	0.13379	0.512191	0.0707342	0.433982	0.1104	0.154236	0.0905669	0.311209	0.0396654	0.186657	0.840105	0.95553
ATP6V0B	-0.37475	0.29789	0.360673	0.025826	0.165888	-0.13118	-0.157589	-0.2191	0.000414882	0.280893	-0.0487711	-0.140678	0.0189418	0.224123	-0.00902246	0.254859	0.00495968	0.229281	-0.0279643	0.156953	0.865583	0.964617
ATP6V0C	-0.101265	-0.2028	0.11119	0.00539927	0.0638904	0.0937213	0.381849	-0.00578571	0.411199	0.280245	0.599357	0.190437	0.0602029	0.169134	0.24437	0.261733	0.152287	0.231066	0.184167	0.0715334	0.0497591	0.418667
ATP6V0D1	-0.0687426	0.196249	0.25209	0.194286	0.0266591	-0.0834941	0.190139	0.139041	0.167606	0.149258	-0.107946	0.168909	0.127375	0.105855	0.0766344	0.148085	0.102005	0.125552	-0.0507404	0.0706741	0.504925	0.824599
ATP6V0D2	0.0812088	0.586659	-0.10954	-0.10617	-0.249443	0.0251399	-0.177649	-0.211501	-0.247331	0.186768	-0.412	0.362628	0.140587	0.299532	-0.185792	0.165032	-0.0226026	0.286729	-0.32638	0.126673	0.0496391	0.418667
ATP6V0E1	-0.11918	-0.644373	-0.10702	-0.268156	-0.268065	-0.268566	-0.450488	-0.149759	0.134097	-0.165494	0.170002	0.0996763	-0.232779	0.242441	-0.106775	0.236191	-0.169777	0.237496	0.126003	0.114261	0.320358	0.726263
ATP6V0E2	0.0635928	-0.0175636	0.581068	0.0166841	0.135682	-0.14966	NA	NA	0.326833	-0.193556	-0.0208154	-0.256994	-0.120218	0.11644	0.217272	0.240474	0.0485272	0.251726	0.33749	0.0904498	0.020275	0.334215
ATP6V1A	-0.346976	-0.315051	0.136525	-0.137275	-0.0991807	0.0410545	0.0469698	-0.0192361	0.040227	0.107489	-0.130027	-0.0423538	-0.0608954	0.149168	-0.0587436	0.172566	-0.0598195	0.15379	0.00215183	0.0611605	0.973295	0.995891
ATP6V1B1	-0.410238	-0.537497	-0.232331	-0.186399	0.203535	0.0270663	-0.165791	0.0826901	-0.185949	-0.0799519	-0.428763	-0.163984	-0.143013	0.219903	-0.203256	0.228789	-0.173134	0.216248	-0.0602435	0.0754445	0.460801	0.803393
ATP6V1B2	-0.356019	-0.535198	0.199927	0.0641106	-0.269755	0.0640674	0.0779859	0.518752	-0.210667	-0.0495768	-0.216773	-0.260223	-0.0330113	0.354229	-0.129217	0.217605	-0.0811141	0.284751	-0.0962055	0.104653	0.400126	0.772777
ATP6V1C1	-0.12709	-0.168219	0.0443887	-0.0904092	-0.0967242	-0.209297	-0.253828	0.30847	0.0475188	-0.240091	0.27679	-0.0750723	-0.079103	0.200582	-0.0181574	0.183738	-0.0486302	0.186135	0.0609457	0.133286	0.666669	0.893562
ATP6V1C2	0.203482	-0.0574568	0.107703	-0.0166869	0.256883	-0.233283	0.0196735	0.30864	0.0794662	0.0444018	0.5513	0.155094	0.0334516	0.18578	0.203084	0.190875	0.118268	0.200242	0.169633	0.114438	0.198357	0.634228
ATP6V1D	-0.345974	-0.0916282	-0.346901	-0.303608	-0.611645	-0.342389	-0.0751471	0.0130466	-0.230331	-0.242989	-0.570426	-0.0457874	-0.168892	0.146946	-0.363404	0.202908	-0.266148	0.197099	-0.194511	0.0806723	0.0607791	0.449844
ATP6V1E1	-0.310111	0.10976	0.151193	-0.125369	0.0440316	-0.161604	0.275021	0.0562562	0.182944	-0.177452	0.0470818	-0.332987	-0.105232	0.163077	0.0650266	0.20343	-0.0201029	0.19699	0.170259	0.121564	0.220242	0.654831
ATP6V1E2	0.233892	-0.478063	0.0620581	0.338741	0.10716	-0.310844	-0.0103789	-0.0547167	0.126985	-0.0269558	0.641739	0.0915307	-0.0733847	0.289724	0.193576	0.233783	0.0600955	0.287114	0.26696	0.148205	0.13154	0.566369
ATP6V1F	0.328113	0.281746	0.269669	-0.012806	-0.0370418	-0.063696	-0.0737738	-0.149691	0.443967	0.0660172	0.792952	0.288983	0.0684256	0.182092	0.287314	0.3218	0.17787	0.274243	0.218889	0.0811938	0.0429954	0.407181
ATP6V1G1	-0.0772161	-0.458985	-0.0344979	-0.0197666	-0.0319777	-0.220548	-0.410476	-0.412201	0.0525828	-0.147589	0.61659	0.0885724	-0.195086	0.214888	0.0191676	0.333889	-0.0879593	0.290142	0.214254	0.0865967	0.0562427	0.435485
ATP6V1G2	-0.0332512	-0.196093	-0.117088	0.0470395	-0.412588	0.0385386	-0.251278	-0.23092	-0.131716	-0.328289	-0.515426	-0.399344	-0.178178	0.185601	-0.243558	0.18723	-0.210868	0.180992	-0.0653801	0.0972717	0.531298	0.836009
ATP6V1G3	0.134521	0.0730313	0.263504	0.409158	0.179112	0.208168	0.18271	0.219119	0.0638152	-0.0463336	0.0190058	-0.160544	0.1171	0.204811	0.140445	0.0884079	0.128772	0.150892	0.023345	0.0477028	0.645281	0.884192
ATP6V1H	-0.0632808	-0.449521	0.241755	-0.266628	0.0182469	-0.536295	0.139032	-0.417375	0.206277	-0.290927	0.342314	-0.368283	-0.388171	0.101175	0.147391	0.14933	-0.12039	0.304983	0.535562	0.0431814	6.03883e-05	0.113986
ATP7A	0.0675736	-0.399574	0.0565923	-0.387732	0.074914	0.0860572	0.243531	0.197063	0.017857	0.0567348	-0.298463	0.13486	-0.0520985	0.268833	0.0270007	0.177602	-0.0125489	0.221121	0.0790992	0.137801	0.590816	0.860636
ATP7B	0.121584	0.316812	0.385547	-0.32815	0.478782	0.153225	0.485799	0.373172	0.190001	0.310971	0.586308	0.479614	0.217607	0.287542	0.37467	0.182348	0.296139	0.24377	0.157063	0.134679	0.29613	0.709708
ATP8A1	-0.200149	-0.136133	-0.373532	-0.410892	-0.395669	-0.464469	0.303231	0.387096	-0.362063	0.111601	-0.837445	0.15722	-0.0592629	0.337354	-0.310938	0.36889	-0.1851	0.361746	-0.251675	0.168418	0.195316	0.631209
ATP8A2	0.0940211	0.424582	0.0411513	0.043451	-0.247078	0.128938	0.383658	0.141066	0.128483	-0.216312	0.219438	-0.343539	0.0296975	0.275028	0.103279	0.209493	0.0664882	0.236236	0.0735814	0.154149	0.653256	0.887819
ATP8B1	0.106141	-0.102019	0.0154801	-0.123456	-0.12775	-0.193388	-0.0210567	-0.181448	-0.200266	0.282419	-0.632492	0.161598	-0.0260493	0.198884	-0.143324	0.262744	-0.0846866	0.230455	-0.117275	0.170657	0.522528	0.833262
ATP8B2	-0.458141	-0.221297	0.062096	0.278058	-0.206564	0.534509	-0.54436	-0.403379	-0.206775	-0.16293	-0.257936	-0.23338	-0.0347366	0.360132	-0.268613	0.214063	-0.151675	0.307731	-0.233877	0.107414	0.0813863	0.488453
ATP8B3	-0.401583	0.116317	-0.278509	0.198342	-0.154026	0.239517	0.0875747	0.0168848	-0.0235102	0.153677	-0.0663531	-0.0768042	0.107989	0.11838	-0.139401	0.178095	-0.015706	0.193594	-0.24739	0.103243	0.0619117	0.450904
ATP8B4	-0.333538	-0.0537117	-0.157595	-0.0650295	-0.214521	-0.139346	-0.514586	0.323949	-0.40431	-0.108155	-0.370194	-0.0020036	-0.00738284	0.169026	-0.332458	0.129803	-0.16992	0.222407	-0.325075	0.113269	0.034997	0.387222
ATP9A	0.354074	-0.263828	0.0708529	-0.361718	0.545641	-0.0542171	0.295466	0.0477002	0.539408	0.00354448	0.445988	0.68948	0.0101603	0.3689	0.375238	0.17914	0.192699	0.335849	0.365078	0.133777	0.0413287	0.401756
ATP9B	-0.117464	0.734946	-0.0588427	-0.0254422	-0.131335	-0.0943452	-0.448472	-0.0647889	-0.0634795	0.0200989	-0.384018	-0.511316	0.00985881	0.403771	-0.200602	0.170698	-0.0953716	0.315325	-0.210461	0.145342	0.207268	0.642587
ATPAF1	-0.0299917	-0.0213829	0.0954374	-0.0717615	-0.021522	-0.0399353	0.172018	-0.342815	0.0593721	-0.114882	-0.291347	-0.320034	-0.151802	0.142885	-0.00267205	0.160266	-0.077237	0.164379	0.14913	0.0798273	0.120699	0.551487
ATPAF2	-0.100072	0.573679	0.165736	0.111472	-0.263399	0.034635	0.253396	0.120984	0.0314345	0.259223	-0.568752	0.136609	0.2061	0.194095	-0.0802762	0.302282	0.0629121	0.284649	-0.286377	0.143828	0.103104	0.526369
ATPBD3	0.300524	0.760353	0.148729	-0.110727	0.142434	-0.283195	0.0029223	-0.327383	NA	NA	NA	NA	0.0097618	0.50905	0.148653	0.121574	0.0792072	0.350575	0.138891	0.202456	0.541958	0.840983
ATPBD4	0.38559	0.522742	0.147653	-0.297164	-0.0366236	-0.0589139	-0.57189	-0.370411	0.313521	-0.152823	0.343751	0.0283117	-0.0547097	0.318885	0.0970004	0.363011	0.0211453	0.335257	0.15171	0.120644	0.264107	0.689995
ATPIF1	-0.228626	-0.336155	-0.0785852	-0.0908334	0.123438	-0.417319	0.163072	-0.0883922	-0.0717716	0.306607	-0.137964	0.142035	-0.0806763	0.275082	-0.0384064	0.152059	-0.0595413	0.213056	0.04227	0.13883	0.773033	0.932583
ATR	-0.0675358	0.52036	-0.2503	0.0962529	0.128103	0.317115	-0.412662	-0.53668	0.157237	0.173218	0.415707	0.0810622	0.108555	0.35623	-0.00490847	0.300434	0.0518231	0.319719	-0.113463	0.135625	0.440959	0.791904
ATRIP	NA	NA	0.12122	0.356525	0.31544	0.412082	NA	NA	0.0975178	0.116201	0.336437	-0.201041	0.170942	0.279259	0.217654	0.125703	0.194298	0.202034	0.0467117	0.16961	0.800884	0.943541
ATRN	0.29304	-0.636474	-0.18224	-0.110343	-0.0206533	-0.0472403	-0.162947	0.247966	-0.133793	-0.0577675	-0.227665	-0.0540072	-0.109644	0.288137	-0.0723765	0.192023	-0.0910104	0.234258	0.0372678	0.188532	0.851085	0.95881
ATRNL1	0.181464	-0.0206559	-0.0150412	0.0440803	-0.214147	0.178147	0.0138778	-0.295551	-0.00437954	-0.207957	0.0127706	-0.470188	-0.128688	0.239339	-0.00424258	0.125922	-0.0664651	0.193569	0.124445	0.125932	0.368434	0.755621
ATRX	-0.00959328	-0.198844	-0.234756	-0.0644212	-0.1399	0.143067	-0.418035	-0.307066	0.15393	-0.282612	0.0613774	-0.167214	-0.146182	0.16617	-0.0978294	0.209555	-0.122006	0.182069	0.0483525	0.113433	0.687643	0.902162
ATXN1	-0.268311	-0.555212	0.253103	-0.233715	-0.149812	-0.23152	-0.370991	-0.300065	-0.198738	-0.388282	-0.209639	-0.0834082	-0.2987	0.160569	-0.157398	0.214909	-0.228049	0.195341	0.141302	0.0936436	0.191691	0.628061
ATXN10	0.118138	-0.0390233	-0.253384	0.287458	-0.435298	-0.0488572	-0.468834	-0.426289	-0.0422597	-0.148696	0.14037	-0.299461	-0.112478	0.246635	-0.156878	0.268803	-0.134678	0.247043	-0.0443996	0.148471	0.776936	0.933877
ATXN1L	NA	NA	0.213198	-0.0424042	-0.110577	-0.212517	NA	NA	0.197451	-0.13609	-0.00743455	0.268688	-0.0305808	0.211294	0.0731594	0.158444	0.0212893	0.18157	0.10374	0.135453	0.499494	0.822343
ATXN2	-0.0478816	0.327475	-0.165963	-0.342747	0.390169	0.447239	-0.247417	-0.254166	0.0904365	-0.116937	0.111558	-0.544871	-0.080668	0.390091	0.021817	0.228496	-0.0294255	0.309459	0.102485	0.139801	0.496419	0.820841
ATXN2L	NA	NA	0.0593384	0.225729	0.423154	0.376359	0.342964	0.280222	0.459847	0.464711	0.680605	0.265032	0.322411	0.096927	0.393182	0.224682	0.357796	0.167341	0.0707711	0.0952612	0.498794	0.821994
ATXN3	0.0814384	0.538327	-0.305561	-0.0881243	-0.163731	-0.20616	-0.145954	0.112632	-0.254114	-0.29625	-0.543218	-0.389881	-0.0549092	0.338949	-0.221857	0.20613	-0.138383	0.281311	-0.166947	0.0780497	0.0854264	0.496129
ATXN3L	NA	NA	0.120403	0.0617046	-0.142276	0.173546	NA	NA	-0.00981201	0.0253635	NA	NA	0.0868714	0.0772303	-0.0105615	0.131341	0.0381549	0.110154	-0.0974329	0.112507	0.47777	0.813244
ATXN7	0.35387	0.725009	0.201185	-0.297503	0.432529	0.471918	-0.40266	-0.112583	-0.131322	0.0921787	-0.304304	0.138712	0.169622	0.375403	0.0248831	0.352433	0.0972525	0.355289	-0.144739	0.140552	0.350325	0.745594
ATXN7L1	NA	NA	-0.141335	-0.0505814	-0.0488162	-0.176573	NA	NA	-0.0374002	0.0741902	-0.241116	-0.262087	-0.103763	0.147041	-0.117167	0.0948368	-0.110465	0.11477	-0.0134043	0.0553259	0.824183	0.949238
ATXN7L2	0.497367	0.592524	0.1935	0.201584	0.250779	-0.0477681	0.358584	0.262938	0.125189	0.0191595	0.336969	0.184634	0.202178	0.22465	0.293731	0.132545	0.247955	0.18224	0.0915529	0.0552436	0.158367	0.594046
ATXN7L3	NA	NA	0.280971	0.0184328	0.212543	-0.135427	NA	NA	0.0864656	0.207428	0.134569	0.500031	0.147616	0.273603	0.178637	0.0857504	0.163127	0.188437	0.0310207	0.166922	0.864426	0.964139
ATXN8OS	NA	NA	NA	NA	NA	NA	0.0971848	-0.25365	-0.0517146	0.0288693	NA	NA	-0.11239	0.199771	0.0227351	0.105288	-0.0448277	0.151935	0.135125	0.215709	0.643733	0.883649
AUH	0.136857	-0.290031	-0.0316934	-0.221588	-0.0230475	-0.46376	0.371706	0.308749	0.012928	0.0947153	-0.448188	0.350194	-0.0369535	0.336759	0.00309384	0.268109	-0.0169298	0.290963	0.0400473	0.187169	0.839027	0.955301
AUP1	0.0309813	-0.472332	0.318165	0.310847	0.137715	-0.0190115	-0.191401	-0.24346	-0.132018	0.223002	-0.133913	0.382339	0.0302308	0.337576	0.00492158	0.196471	0.0175762	0.263665	-0.0253092	0.149372	0.872095	0.966751
AURKA	0.24044	0.0993156	-0.0408496	0.223565	0.148731	-0.154163	0.4621	0.169733	0.300555	0.351787	0.64642	0.438493	0.188122	0.2079	0.292899	0.240245	0.240511	0.221079	0.104778	0.0907456	0.300425	0.712071
AURKAIP1	NA	NA	0.279536	0.179008	-0.0128811	-0.304854	0.266723	0.110962	0.177992	0.251809	-0.0082372	0.003087	0.0480025	0.217479	0.140627	0.143455	0.0943146	0.180417	0.0926241	0.0641469	0.22225	0.657465
AURKB	-0.0565105	0.173812	-0.227317	0.371791	0.00639151	0.0426134	0.611701	0.360825	0.0916073	0.463336	0.529132	0.496559	0.318156	0.175705	0.159167	0.336289	0.238662	0.268945	-0.158989	0.124339	0.257147	0.686131
AURKC	-0.1774	0.153711	-0.0164858	-0.219625	0.128243	0.0588357	0.102421	0.607472	-0.0486378	0.0936749	-0.00754844	-0.0335315	0.110089	0.276234	-0.00323467	0.110489	0.0534274	0.209131	-0.113324	0.10873	0.345044	0.741419
AUTS2	0.241883	0.219043	-0.121754	0.23313	0.140168	0.409492	-0.281459	-0.219247	0.12602	0.0873544	0.636087	0.433575	0.193891	0.240058	0.123491	0.316602	0.158691	0.270386	-0.0704004	0.0847818	0.444156	0.793578
AVEN	0.162078	-0.419185	0.234361	0.183312	-0.049432	-0.00185999	-0.473787	-0.383648	0.248363	-0.181071	0.571001	-0.241448	-0.173983	0.230639	0.115431	0.350968	-0.0292763	0.320957	0.289414	0.151963	0.115196	0.543442
AVIL	0.100095	-0.267223	-0.1858	-0.181649	-0.0168075	-0.0429478	-0.135653	0.107189	-0.129651	0.104077	-0.184576	0.353103	0.0120915	0.224666	-0.0920653	0.112469	-0.0399869	0.177909	-0.104157	0.125596	0.444708	0.794
AVL9	NA	NA	-0.0880217	-0.0850955	-0.0879426	-0.144513	NA	NA	0.13967	0.177294	0.364794	0.303302	0.0627468	0.212761	0.082125	0.216861	0.0724359	0.199155	0.0193781	0.0239854	0.478262	0.813553
AVP	0.223595	-0.282924	0.0413546	-0.127981	0.0818634	-0.137118	0.00581767	-0.05388	-0.198226	0.18917	NA	NA	-0.0825467	0.173093	0.0308809	0.152452	-0.0258329	0.164983	0.113428	0.145344	0.478753	0.813675
AVPI1	-0.175276	0.597384	-0.107133	-0.0674014	0.139737	-0.00837048	-0.102549	-0.141292	-0.138978	0.190908	-0.46049	0.530525	0.183626	0.315289	-0.140782	0.192193	0.021422	0.301126	-0.324407	0.18987	0.148229	0.583495
AVPR1A	0.0110935	0.136207	0.166434	0.0549531	0.0224935	-0.0399075	0.154529	-0.0199564	-0.0286448	0.108435	-0.222309	-0.139754	0.0166628	0.103137	0.017266	0.141889	0.0169644	0.118264	0.00060316	0.0541677	0.991546	0.998035
AVPR1B	0.281399	0.0635012	-0.0302291	-0.00148393	0.121193	-0.132423	-0.28663	-0.068801	0.052934	0.0709099	-0.710241	-0.329529	-0.0663043	0.150694	-0.0952625	0.354891	-0.0807834	0.260384	-0.0289582	0.100052	0.783868	0.937236
AVPR2	-0.059505	0.265196	0.0105995	0.014687	-0.0758567	0.193252	-0.203333	-0.243948	0.100472	0.115442	-0.289174	-0.168647	0.0293304	0.201994	-0.0861328	0.141389	-0.0284012	0.17683	-0.115463	0.061719	0.120292	0.550431
AXIN1	0.216355	0.0797765	0.275453	0.0866827	0.51036	0.349376	0.587669	0.349805	0.465091	0.262555	0.533208	0.41043	0.256437	0.142219	0.431356	0.150146	0.343897	0.16669	0.174918	0.0176063	0.000176379	0.114325
AXIN2	0.303197	0.083623	0.44556	0.0353225	0.36676	0.378387	0.483014	0.0049392	0.342347	0.0695324	0.655058	0.440644	0.168741	0.189527	0.432656	0.127611	0.300699	0.206701	0.263914	0.0701651	0.0131394	0.290767
AXL	-0.0946962	0.214918	-0.0204031	-0.140718	-0.0566624	0.288284	-0.31073	-0.130171	-0.171509	-0.381627	0.00139825	-0.476217	-0.104255	0.307652	-0.108767	0.116261	-0.106511	0.221748	-0.00451173	0.133425	0.974333	0.996083
AXUD1	-0.47319	0.232652	0.156546	0.113773	0.118746	-0.00673269	-0.38149	-0.0829575	NA	NA	NA	NA	0.0641836	0.138468	-0.144847	0.328698	-0.0403318	0.258853	-0.209031	0.189326	0.350165	0.745559
AZGP1	0.530156	0.502491	0.44664	0.141841	0.453703	0.0327645	0.19502	0.341184	0.464086	0.224237	0.724708	0.40349	0.274335	0.174141	0.469052	0.170264	0.371693	0.193137	0.194717	0.0866872	0.0746312	0.474456
AZI1	-0.0808656	0.363725	0.221531	0.362674	0.415286	0.344854	0.0792797	-0.136051	0.269122	0.148647	0.465636	-0.0298046	0.175674	0.218668	0.228332	0.205327	0.202003	0.204093	0.0526576	0.130671	0.703618	0.90853
AZI2	0.0214945	-0.608409	-0.324794	-0.335883	-0.32094	-0.538938	-0.607864	-0.505466	-0.177851	-0.286343	-0.549952	-0.498352	-0.462232	0.12436	-0.326651	0.233378	-0.394442	0.191833	0.135581	0.1094	0.270227	0.694511
AZIN1	-0.0777905	-0.515285	0.0493961	-0.164507	-0.248786	-0.171085	0.0440704	0.0465099	-0.0465385	-0.0946636	0.443588	-0.298651	-0.199614	0.191361	0.0273233	0.230992	-0.0861452	0.234401	0.226937	0.127467	0.135132	0.572137
AZU1	-0.0614691	-0.112693	-0.108859	-0.108307	-0.133588	-0.117518	0.245888	0.247404	0.00915251	-0.0782884	0.00751383	0.327595	0.0263654	0.204316	-0.00689372	0.13696	0.00973584	0.166743	-0.0332591	0.0595387	0.600516	0.865942
B2M	-0.196054	-0.548137	0.242276	-0.11713	-0.274529	-0.0218692	-0.703649	-0.595974	-0.10126	0.158086	-0.6303	0.474543	-0.108413	0.412189	-0.277253	0.350411	-0.192833	0.375252	-0.168839	0.219504	0.476528	0.812957
B3GALNT1	-0.233636	-0.378289	0.0579524	0.0536057	-0.366175	0.0673058	-0.0668018	-0.0442091	-0.333303	-0.329547	-0.0640461	-0.580786	-0.201987	0.265926	-0.167668	0.16912	-0.184827	0.213227	0.0343183	0.125077	0.79477	0.942391
B3GALNT2	-0.104768	-0.224464	-0.0537588	-0.398415	-0.0563713	0.206485	-0.116134	-0.186841	-0.00167266	-0.334061	0.325733	-0.486557	-0.237309	0.243765	-0.00116198	0.165304	-0.119235	0.23375	0.236147	0.146391	0.167638	0.605013
B3GALT1	0.191054	0.290239	0.0513963	-0.058106	-0.133403	-0.0245289	0.580976	0.400657	-0.202953	0.232634	-0.672037	0.276807	0.186284	0.18508	-0.0308279	0.419903	0.0777278	0.329501	-0.217111	0.170628	0.259181	0.686634
B3GALT2	-0.0347351	-0.0896017	0.202123	-0.194455	-0.0423057	-0.0920387	-0.148374	-0.0677912	-0.0853461	-0.19671	-0.490031	-0.612526	-0.208854	0.205461	-0.0997781	0.225187	-0.154316	0.213267	0.109076	0.0646203	0.152224	0.587201
B3GALT4	-0.0604029	0.325069	0.00881241	-0.0536929	-0.253035	-0.356827	0.0594279	0.0664867	-0.227765	0.154871	-0.622363	0.267241	0.0671913	0.248441	-0.182554	0.249215	-0.0576815	0.270735	-0.249746	0.155658	0.169522	0.606413
B3GALT5	0.0613253	0.08703	-0.0807381	-0.293536	-0.13183	-0.0202138	-0.0191026	0.0862273	-0.348593	0.0757045	-0.602755	0.134893	0.0116842	0.157917	-0.186949	0.246233	-0.0876323	0.222835	-0.198633	0.136249	0.204676	0.640458
B3GALT6	-0.215634	0.0077348	0.151681	0.110419	0.132875	0.180239	0.216617	0.209385	0.207776	0.117522	0.403341	-0.292602	0.0554497	0.184152	0.149443	0.202948	0.102446	0.19117	0.0939928	0.12824	0.496494	0.820841
B3GALTL	-0.045916	0.187425	0.242996	0.0921633	0.276329	0.0653743	NA	NA	0.155526	0.0619499	0.0474448	-0.0909738	0.0631878	0.100058	0.135276	0.134587	0.0992318	0.118083	0.0720881	0.0786235	0.411086	0.777977
B3GAT1	-0.100192	0.738801	-0.106336	0.433557	-0.125457	0.0978907	-0.270599	-0.265416	0.109477	0.175745	-0.10003	-0.261579	0.153166	0.393034	-0.0988562	0.121379	0.0271551	0.306978	-0.252023	0.152173	0.158592	0.594164
B3GAT2	-0.157298	0.311374	-0.120164	-0.247099	-0.0855322	-0.257018	0.35473	0.258882	0.0354247	0.136005	0.077462	-0.0581408	0.0240006	0.248801	0.0174372	0.188554	0.0207189	0.210498	-0.00656342	0.100433	0.950427	0.990534
B3GAT3	-0.0305809	0.699164	0.360747	0.192485	0.243112	-0.0854888	0.430459	0.457843	0.232716	0.253142	0.208758	0.0718508	0.264833	0.279727	0.240868	0.158179	0.252851	0.217017	-0.0239642	0.151138	0.880222	0.970125
B3GNT1	-0.0778434	0.246375	-0.102019	0.0234066	0.00198639	-0.417825	0.412474	0.254661	0.0686963	-0.372014	-0.164792	-0.553806	-0.136534	0.356069	0.0230838	0.207502	-0.056725	0.290085	0.159618	0.130982	0.277342	0.698115
B3GNT2	-0.412836	-0.159107	-0.0716753	-0.128164	-0.0927353	-0.476336	NA	NA	-0.111289	0.0156334	0.234952	0.185991	-0.112397	0.245107	-0.0907168	0.229462	-0.101557	0.224127	0.0216798	0.107442	0.849934	0.958707
B3GNT3	0.552558	0.110295	-0.184081	0.18902	0.315637	-0.245847	-0.275673	-0.210655	0.280402	0.23097	0.202275	0.192325	0.0443515	0.215055	0.14852	0.316866	0.0964355	0.263855	0.104168	0.140443	0.49161	0.818786
B3GNT4	-0.133342	0.610942	-0.340269	0.209807	0.0234245	-0.228474	0.0845443	-0.0976879	-0.0751038	0.0564482	0.015491	0.2093	0.126722	0.293139	-0.0708759	0.152971	0.0279233	0.245651	-0.197598	0.160603	0.273288	0.695479
B3GNT5	-0.189733	-0.237469	-0.207865	-0.182492	0.124849	-0.225954	0.0445955	0.13228	-0.0669113	0.0775724	0.0582977	0.56917	0.0221845	0.311534	-0.0394614	0.138069	-0.00863844	0.231984	-0.0616459	0.114417	0.61315	0.871218
B3GNT6	-0.555499	0.529703	-0.0271086	0.219626	0.100805	0.058499	0.348494	0.10953	-0.421535	0.124779	-0.687961	-0.125012	0.152854	0.216911	-0.207134	0.408529	-0.0271399	0.364131	-0.359988	0.19453	0.123461	0.554776
B3GNT7	0.313514	-0.0267564	0.230395	-0.103692	-0.0513705	0.0930911	0.159715	-0.0343702	-0.11725	0.012511	-0.693383	-0.231961	-0.0485297	0.110587	-0.0263965	0.366024	-0.0374631	0.258049	0.0221332	0.130734	0.872198	0.966806
B3GNT8	0.419386	0.410947	0.0364183	-0.296854	0.193237	-0.187011	NA	NA	0.176932	0.204612	-0.151175	0.515564	0.129451	0.359116	0.13496	0.210737	0.132206	0.277603	0.00550823	0.187201	0.977936	0.996617
B3GNT9	NA	NA	0.168153	0.167066	0.0946102	-0.0748056	NA	NA	-0.00598337	-0.215009	0.0165676	-0.283749	-0.101625	0.199114	0.0683369	0.0792825	-0.0166439	0.167148	0.169962	0.0626082	0.0728754	0.471837
B3GNTL1	0.0163112	-0.302359	0.314173	0.193513	0.135541	-0.0580624	0.322516	0.388047	0.179702	0.112645	0.36775	0.46158	0.132561	0.283948	0.222666	0.135212	0.177613	0.217193	0.090105	0.063894	0.217544	0.651733
B4GALNT1	-0.0603943	-0.223564	0.310296	-0.0505204	-0.0229329	0.29155	NA	NA	0.169806	-0.00736616	-0.0943783	-0.348003	-0.0675808	0.242827	0.0604794	0.17314	-0.0035507	0.209965	0.12806	0.116067	0.331796	0.733557
B4GALNT2	-0.268787	0.188514	-0.129996	-0.392697	0.0661802	-0.0822904	0.357581	0.23637	-0.118547	0.112447	-0.772193	0.39143	0.0756289	0.277105	-0.144294	0.375979	-0.0343324	0.335184	-0.219923	0.218484	0.360333	0.75167
B4GALNT3	0.183783	-0.104711	0.0331136	0.0557364	0.255837	0.173082	-0.37962	-0.198229	0.0314713	0.222922	-0.233873	0.0263237	0.0291871	0.160374	-0.0182145	0.244185	0.00548632	0.198511	-0.0474016	0.0845312	0.599159	0.864811
B4GALNT4	-0.0646351	0.134664	-0.0144665	0.177155	0.132288	0.291217	0.114587	-0.16242	0.127961	0.0629549	0.6266	-0.335223	0.0280581	0.233375	0.153722	0.24586	0.0908903	0.23778	0.125664	0.183758	0.524464	0.834324
B4GALT1	-0.250316	0.0867549	0.121923	0.167987	0.297222	0.181971	-0.174435	-0.0234177	-0.0861946	0.185076	0.20633	0.229249	0.137937	0.0917136	0.0190881	0.220956	0.0785124	0.172821	-0.118849	0.0686031	0.143744	0.581287
B4GALT2	-0.124725	0.658902	0.240498	0.0968918	0.233817	-0.15986	0.0738653	0.193529	-0.0501914	-0.292473	0.081574	-0.626474	-0.0215807	0.443117	0.0758062	0.147116	0.0271127	0.318866	0.0973868	0.208736	0.66044	0.891436
B4GALT3	-0.00539282	0.501651	0.117878	0.321145	-0.109811	0.130339	0.302119	0.0064206	0.0315871	0.375512	0.215632	0.537802	0.312145	0.208543	0.0920019	0.150975	0.202073	0.208197	-0.220143	0.111777	0.105993	0.530146
B4GALT4	-0.66551	-0.0760624	-0.167318	0.178192	0.0394284	-0.444464	-0.00688299	0.217637	0.0404775	0.162983	-0.346182	0.130441	0.0281211	0.25349	-0.184331	0.279325	-0.078105	0.277457	-0.212452	0.155215	0.229364	0.662326
B4GALT5	0.26883	-0.499324	-0.00167885	-0.31914	0.0734631	0.104003	-0.0693262	-0.139022	0.335399	0.126977	0.454307	0.242173	-0.0807224	0.288788	0.176832	0.206758	0.0480549	0.274647	0.257555	0.113588	0.0726709	0.471837
B4GALT6	0.0670625	-0.490095	-0.0596439	-0.112581	0.0507831	-0.139195	-0.0210615	0.0366778	0.180466	-0.151369	0.00428414	-0.640014	-0.249429	0.258003	0.0369817	0.0842111	-0.106224	0.236332	0.286411	0.113387	0.0527895	0.424928
B4GALT7	-0.0539534	0.464535	0.314398	0.0918922	0.20549	0.156038	-0.211942	-0.211067	0.228331	0.309919	0.21485	0.171529	0.163808	0.226984	0.116196	0.203071	0.140002	0.206837	-0.0476119	0.102586	0.66207	0.89201
B9D1	NA	NA	0.0677762	0.0807925	0.0613879	-0.36673	NA	NA	0.0896732	-0.163971	0.402912	-0.286949	-0.184215	0.195367	0.155437	0.165427	-0.0143886	0.247077	0.339652	0.14783	0.105221	0.529032
B9D2	NA	NA	-0.451957	0.161471	-0.157904	-0.383614	NA	NA	-0.11746	0.0399853	-0.103765	0.460676	0.0696295	0.350076	-0.207772	0.164405	-0.069071	0.293416	-0.277401	0.196387	0.252664	0.682418
BAALC	-0.335626	-0.427215	0.253717	-0.0463843	0.0173287	0.144363	-0.233781	0.304306	-0.0827093	-0.304319	-0.603431	-0.581122	-0.151728	0.343596	-0.164083	0.29712	-0.157906	0.30632	-0.0123549	0.122857	0.923805	0.982832
BAAT	-0.159084	0.693993	-0.0593554	0.100446	-0.0367394	-0.213582	0.35993	0.155453	-0.0383933	0.0493354	0.329697	-0.257917	0.0879549	0.341771	0.0660091	0.220799	0.076982	0.274565	-0.0219458	0.198028	0.916069	0.980953
BACE1	0.269955	0.748339	-0.0855015	0.0173995	-0.178886	0.0230674	-0.45404	-0.168358	-0.0812915	-0.390894	0.221742	-0.560769	-0.0552025	0.455668	-0.051337	0.267695	-0.0532697	0.356309	0.00386553	0.18885	0.984461	0.997588
BACE2	-0.353433	0.474639	0.116139	0.211261	0.211145	0.137725	-0.247458	-0.645734	0.132277	0.164497	0.324864	0.144061	0.0810747	0.377949	0.0305889	0.268939	0.0558318	0.313849	-0.0504858	0.170997	0.779675	0.935434
BACH1	-0.258961	0.193441	-0.252379	-0.462058	-0.221052	0.000323826	-0.537137	-0.214918	-0.157587	-0.0804417	0.0915558	-0.166569	-0.121704	0.220205	-0.222593	0.202023	-0.172148	0.208251	-0.10089	0.117328	0.429138	0.786233
BACH2	-0.32775	-0.277574	0.14964	0.730152	-0.247928	0.554224	-0.0766186	0.0734476	-0.164083	0.600263	-0.245579	0.532648	0.36886	0.387405	-0.152053	0.170682	0.108404	0.394292	-0.520913	0.137506	0.0127808	0.290499
BAD	-0.105195	-0.212156	0.118149	-0.253978	-0.102602	-0.295615	-0.0672152	-0.152091	0.037086	0.101313	-0.586527	-0.0161254	-0.138109	0.152391	-0.117717	0.245893	-0.127913	0.195327	0.0203912	0.131829	0.883124	0.970827
BAG1	-0.133361	0.25568	-0.20525	0.278806	0.0369414	0.182375	0.0532904	-0.0470828	-0.283532	0.00251559	-0.46254	-0.23849	0.0723006	0.202041	-0.165742	0.196788	-0.0467206	0.227181	-0.238042	0.0834515	0.0357205	0.389239
BAG2	0.166465	-0.151506	0.177054	-0.0869036	-0.169152	-0.416468	NA	NA	-0.230477	-0.39707	-0.243161	-0.502042	-0.310798	0.180753	-0.0598542	0.21331	-0.185326	0.228552	0.250944	0.0243446	0.000499678	0.1252
BAG3	-0.38711	-0.134681	0.0167054	-0.0401622	0.315161	0.187365	-0.0398056	-0.190074	-0.0446525	-0.422445	0.00186431	-0.00149947	-0.10025	0.204523	-0.0229729	0.223551	-0.0616112	0.208226	0.0772767	0.0842169	0.400929	0.772777
BAG4	0.0657123	0.505167	-0.372978	-0.25988	0.0189177	-0.543709	-0.171457	0.0271513	-0.0661433	0.0921581	0.029558	-0.305791	-0.0808173	0.369297	-0.0827317	0.165751	-0.0817745	0.27291	-0.00191438	0.152687	0.990481	0.997914
BAG5	-0.0295305	-0.0126713	-0.42036	0.00933855	-0.114632	0.0754848	0.0288428	-0.162258	-0.274499	-0.110408	-0.0570904	-0.22401	-0.0707541	0.113672	-0.144545	0.170175	-0.10765	0.143254	-0.073791	0.0965586	0.479234	0.814003
BAGE	0.253238	0.104702	-0.122303	0.095395	0.183181	-0.0109846	-0.366748	-0.0263049	0.179392	0.181977	NA	NA	0.0689569	0.0869133	0.025352	0.262733	0.0471544	0.185916	-0.0436049	0.103334	0.694731	0.904169
BAGE4	0.102015	-0.00343503	0.191662	-0.0503012	0.00305551	-0.223463	-0.2977	-0.170721	NA	NA	-0.230694	-0.158748	-0.121334	0.0911249	-0.0463325	0.211106	-0.083833	0.158304	0.0750011	0.0755483	0.377022	0.759835
BAHCC1	NA	NA	-0.113951	0.0469149	-0.0832348	-0.0681558	NA	NA	-0.0531461	-0.133555	-0.293244	-0.0411421	-0.0489844	0.0747838	-0.135894	0.107797	-0.0924392	0.0976473	-0.0869095	0.074113	0.325573	0.730264
BAHD1	0.196055	0.247306	0.0498177	-0.0310581	0.0717034	0.285803	-0.0807405	-0.115416	0.332872	0.207676	-0.380066	0.49803	0.182057	0.223349	0.031607	0.245699	0.106832	0.237251	-0.15045	0.153528	0.372115	0.757349
BAI1	0.162934	0.577081	0.172073	-0.0298891	0.0638332	0.0153583	0.318754	0.299186	0.000521666	0.144526	-0.473748	-0.302582	0.11728	0.301191	0.040728	0.274343	0.079004	0.277568	-0.076552	0.0875429	0.421881	0.782975
BAI2	0.130021	0.683521	0.391477	-0.176608	0.184423	0.335187	-0.457022	-0.0673272	-0.115549	-0.0117722	-0.014924	-0.401172	0.0603046	0.388467	0.0197378	0.2913	0.0400212	0.328045	-0.0405668	0.178303	0.829033	0.951142
BAI3	0.175627	-0.18094	0.0988776	-0.203304	-0.202644	0.0594199	-0.372953	-0.104835	-0.108598	-0.440121	-0.47643	-0.54733	-0.236185	0.222337	-0.147687	0.256395	-0.191936	0.233424	0.0884982	0.119298	0.491548	0.818786
BAIAP2	-0.212828	-0.126147	0.266985	0.018134	0.0877181	0.199189	0.208221	-0.290827	0.0371125	-0.256109	0.0352608	-0.364572	-0.136722	0.213	0.0704116	0.167631	-0.0331552	0.212359	0.207133	0.103172	0.100948	0.522339
BAIAP2L1	0.287412	0.213888	0.196851	0.0220523	0.296105	0.117738	0.445672	0.270232	0.283185	0.358643	0.233194	0.50181	0.247394	0.171077	0.290403	0.0851197	0.268899	0.130772	0.0430094	0.0742302	0.587439	0.859553
BAIAP2L2	-0.071776	0.225795	-0.0545244	-0.0288762	0.23898	-0.151078	0.390256	0.27147	0.109855	0.348226	-0.0202039	0.307367	0.162151	0.203134	0.0987644	0.185195	0.130457	0.188259	-0.0633862	0.114815	0.604668	0.867488
BAIAP3	-0.0533633	0.0452893	0.156178	-0.0208507	0.045014	0.279168	0.435808	0.203154	0.0389005	0.290283	-0.554235	0.0364719	0.138919	0.135274	0.0113835	0.324686	0.0751514	0.246318	-0.127536	0.12444	0.352425	0.747725
BAK1	-0.204581	0.170149	0.486927	-0.302518	-0.0505223	0.0619044	-0.449507	-0.340331	-0.0622074	0.311551	-0.216574	0.272198	0.0288256	0.28506	-0.0827441	0.314087	-0.0269592	0.291843	-0.11157	0.190798	0.584104	0.857745
BAMBI	-0.0869813	-0.0496471	0.306936	-0.187915	-0.110388	-0.150772	0.548413	-0.266783	0.212098	0.0114657	0.399545	-0.0686595	-0.118718	0.101944	0.211604	0.264833	0.0464428	0.257609	0.330322	0.131306	0.0534567	0.42683
BANF1	-0.166461	-0.486761	-0.150579	0.549968	0.0213244	0.0490146	0.569626	0.360553	0.112995	0.0948151	0.631409	0.0058941	0.0955806	0.35384	0.169719	0.350408	0.13265	0.337966	0.0741385	0.18225	0.700987	0.907175
BANF2	NA	NA	-0.167565	-0.17195	0.0677203	0.0622327	NA	NA	0.0362653	0.00224021	NA	NA	-0.0358256	0.121643	-0.0211931	0.127734	-0.0285094	0.111846	0.0146324	0.00970155	0.270517	0.694511
BANK1	0.104499	0.145204	-0.126219	0.78888	-0.132283	0.697163	-0.265698	0.0453078	-0.349108	0.702682	-0.214197	0.787861	0.52785	0.338892	-0.163834	0.155982	0.182008	0.440162	-0.691684	0.169665	0.00957025	0.265644
BANP	NA	NA	0.0616335	0.186215	0.270485	-0.129737	0.276217	0.451463	0.203116	0.323126	0.467154	0.110697	0.188353	0.220571	0.255721	0.14644	0.222037	0.180041	0.0673682	0.127511	0.625223	0.875013
BAP1	0.204005	0.71624	0.249471	0.143296	0.463759	0.153862	0.420949	0.227495	0.322252	0.263534	-0.0544616	0.109913	0.269057	0.226337	0.267663	0.186053	0.26836	0.197536	-0.0013941	0.120772	0.991236	0.997984
BARD1	0.25631	0.738743	-0.0930427	-0.0246123	0.28062	0.189065	0.378141	0.102171	0.0584615	0.10469	0.38789	-0.119006	0.165175	0.301316	0.211397	0.190701	0.188286	0.241623	0.0462214	0.137626	0.75062	0.923851
BARHL1	0.0399517	0.199156	0.0278884	-0.0839919	0.166435	0.235272	-0.0270868	-0.276054	0.141889	0.125489	-0.396204	0.520015	0.119981	0.274979	-0.00785455	0.203739	0.0560631	0.240197	-0.127835	0.167954	0.480914	0.815026
BARHL2	-0.357787	0.570479	-0.028483	-0.183536	0.0632237	0.0134616	-0.374742	-0.190194	0.0317325	0.199896	0.00655866	-0.265562	0.0240906	0.317013	-0.109916	0.200904	-0.0429128	0.262535	-0.134007	0.174818	0.477959	0.813349
BARX1	-0.228861	-0.361153	0.144074	-0.00701972	0.0837707	0.139436	-0.0569969	-0.0655269	-0.0928372	0.0532932	-0.0284618	0.0017579	-0.0398687	0.171769	-0.0298853	0.132266	-0.034877	0.146254	0.00998348	0.0466088	0.838855	0.955234
BARX2	-0.383655	0.0831304	-0.0488031	-0.0180093	-0.0576321	-0.0376337	0.243579	0.410739	-0.427259	0.120548	-0.64236	0.276435	0.139202	0.174381	-0.219355	0.322088	-0.0400768	0.309902	-0.358557	0.143768	0.0548921	0.432441
BASP1	-0.43131	-0.0878083	0.177932	0.783707	0.0110874	0.530141	-0.285215	0.204833	-0.159043	0.44639	-0.134252	0.500865	0.396355	0.300819	-0.1368	0.214565	0.129777	0.373608	-0.533155	0.0443168	7.00252e-05	0.113986
BAT1	0.504997	0.283011	-0.316702	0.236912	-0.0841349	-0.0656398	0.138166	0.192853	0.173357	0.15037	NA	NA	0.159501	0.135214	0.0831367	0.306995	0.121319	0.227228	-0.0763646	0.128544	0.584431	0.857745
BAT2	0.502922	0.157647	0.233174	0.346912	0.355348	0.330466	0.496087	0.271971	0.212241	0.380183	NA	NA	0.297436	0.0874291	0.359954	0.138641	0.328695	0.114131	0.0625187	0.0978928	0.557789	0.846973
BAT2D1	-0.270023	-0.694326	-0.132941	0.121401	-0.186566	0.351118	0.585601	0.450437	NA	NA	NA	NA	0.0571572	0.519595	-0.00098205	0.395102	0.0280876	0.428455	-0.0581393	0.211852	0.801564	0.943754
BAT3	0.390802	0.734711	0.174441	0.185205	0.147948	0.436886	0.534325	0.222821	0.318435	0.365436	NA	NA	0.389012	0.218811	0.31319	0.159302	0.351101	0.18481	-0.0758215	0.116699	0.5513	0.845558
BAT4	0.146784	-0.489819	0.0833248	-0.177359	-0.0237866	-0.347968	-0.328828	0.00460119	0.0735587	0.0844975	NA	NA	-0.185209	0.238804	-0.0097895	0.18849	-0.0974994	0.222898	0.17542	0.163668	0.34417	0.741226
BAT5	0.49774	-0.0382514	0.236748	-0.127168	0.172497	-0.0774246	0.658475	0.392587	0.107399	0.131395	NA	NA	0.0562277	0.211667	0.334572	0.233978	0.1954	0.256446	0.278344	0.0911254	0.0378607	0.396677
BATF	-0.00289735	0.0485303	0.0410537	0.551104	-0.0073063	0.4861	-0.275018	0.33692	0.0643404	0.684946	0.241853	0.654395	0.460332	0.237414	0.0103376	0.166957	0.235335	0.305805	-0.449995	0.0858455	0.00334853	0.19541
BATF2	0.249041	-0.0705421	0.436674	-0.288269	-0.127978	0.0456921	-0.0893957	0.240636	-0.192687	0.199816	-0.0364842	0.348263	0.0792659	0.23306	0.0398616	0.247387	0.0595638	0.230068	-0.0394043	0.18793	0.842197	0.956389
BATF3	NA	NA	0.236591	0.0970703	-0.0689652	0.357708	NA	NA	-0.093231	0.0400426	0.166997	0.361403	0.214056	0.16962	0.0603479	0.166076	0.137202	0.175788	-0.153708	0.116393	0.278342	0.69863
BAX	-0.108119	-0.16867	0.100334	0.349058	-0.0610973	0.146797	0.194541	0.126396	0.0134046	0.437528	0.164591	0.318556	0.201611	0.217643	0.050609	0.122669	0.12611	0.185983	-0.151002	0.0774963	0.108879	0.534545
BAZ1A	-0.0627687	-0.159003	-0.31646	-0.169563	0.0929058	0.0927209	-0.0598229	0.220704	-0.349479	0.330564	0.11331	0.367365	0.113798	0.235742	-0.0970524	0.197361	0.00837281	0.234715	-0.21085	0.111024	0.115991	0.543868
BAZ1B	0.369055	0.431933	0.15933	-0.063012	0.146837	0.276192	0.58919	0.45862	0.214339	0.0726345	0.445607	-0.250817	0.154258	0.283747	0.320726	0.177543	0.237492	0.241831	0.166468	0.119162	0.221253	0.656309
BAZ2A	0.142794	0.496309	-0.134003	0.173545	0.123295	0.141188	0.206463	0.500357	0.117347	0.283313	-0.173828	0.233953	0.304778	0.157732	0.0470114	0.159312	0.175895	0.202401	-0.257766	0.0581441	0.00680758	0.236512
BAZ2B	0.284122	-0.173707	0.128336	-0.369764	-0.0347173	-0.109274	-0.33584	-0.0612559	0.000100124	-0.173321	-0.359847	-0.174287	-0.176935	0.105046	-0.0529745	0.254496	-0.114955	0.196588	0.123961	0.130509	0.385818	0.76505
BBC3	0.146913	0.687732	0.118833	0.0220801	0.376819	0.0483752	-0.425116	-0.128724	0.148858	0.3283	0.328426	0.337095	0.21581	0.294735	0.115789	0.285658	0.165799	0.281612	-0.100021	0.125143	0.460408	0.803071
BBOX1	-0.177913	-0.082196	-0.0861184	-0.189157	-0.307637	-0.110721	-0.171456	-0.457225	-0.0159744	-0.0651052	0.0626585	-0.254337	-0.193124	0.147646	-0.116073	0.131491	-0.154598	0.139237	0.0770503	0.0831661	0.396723	0.771631
BBS1	0.0965119	-0.0317427	-0.190862	-0.152503	0.0767595	0.0995021	0.5434	0.229854	0.00675153	-0.204429	-0.381373	-0.382851	-0.0736949	0.220354	0.0251979	0.312602	-0.0242485	0.262976	0.0988928	0.0585005	0.151731	0.586837
BBS10	0.354685	-0.498294	0.100209	-0.182444	0.0721753	-0.194738	NA	NA	0.0357005	-0.278536	0.293831	-0.345524	-0.299907	0.129183	0.17132	0.1431	-0.0642936	0.279643	0.471227	0.117463	0.015974	0.30646
BBS12	0.000235781	-0.432284	-0.197303	-0.417231	-0.536922	-0.46037	0.148684	0.162596	-0.197971	-0.290695	-0.625183	-0.274476	-0.28541	0.232558	-0.234743	0.29958	-0.260076	0.257057	0.0506665	0.109192	0.662139	0.89201
BBS2	0.0183838	-0.691253	0.516123	-0.0691415	0.0315896	0.000266783	0.220178	-0.0823688	0.165429	-0.174623	0.365724	-0.310849	-0.221328	0.254007	0.219571	0.193932	-0.000878297	0.315339	0.440899	0.107342	0.00928709	0.263362
BBS4	-0.127492	0.393228	0.145991	-0.126153	0.0105046	0.0531296	-0.146238	0.0673616	-0.307505	-0.396281	-0.622815	-0.560984	-0.0949498	0.345124	-0.174592	0.267816	-0.134771	0.297445	-0.0796425	0.110499	0.50334	0.823949
BBS5	0.0617057	-0.374619	0.0548596	-0.0710086	0.379379	0.228631	0.188722	-0.078209	0.305715	-0.138907	0.24577	-0.304642	-0.123126	0.212091	0.206025	0.130803	0.0414497	0.240356	0.329151	0.0708988	0.00561977	0.222876
BBS7	-0.123879	-0.499808	-0.333298	-0.205013	-0.110183	-0.437969	-0.126134	-0.236742	-0.343915	-0.21092	-0.365897	-0.330768	-0.320203	0.125232	-0.233884	0.125244	-0.277044	0.127636	0.0863193	0.091592	0.389243	0.767171
BBS9	0.267385	-0.0836581	0.0417665	-0.1036	-0.139983	-0.0366544	-0.278633	-0.399365	-0.0262895	-0.21952	-0.146208	-0.349183	-0.198664	0.149588	-0.0469938	0.189361	-0.122829	0.180953	0.15167	0.0605889	0.0542732	0.430509
BBX	0.121781	-0.416285	0.100301	-0.00810885	-0.0603467	0.403828	-0.341771	-0.445781	-0.123315	-0.263736	-0.253969	-0.384592	-0.185779	0.330315	-0.0928869	0.186161	-0.139333	0.260194	0.0928923	0.13071	0.509051	0.826268
BCAM	0.36437	0.551628	0.0935902	-0.0170813	-0.0245817	0.216837	0.425926	0.02931	0.205512	0.177391	-0.215312	-0.584888	0.0621993	0.374916	0.141584	0.241603	0.101892	0.303551	0.079385	0.109919	0.502518	0.823778
BCAN	0.224958	0.784573	0.172555	0.026389	-0.117938	-0.212793	-0.224197	-0.364208	0.0881529	0.111724	0.626779	0.525729	0.145236	0.437377	0.128385	0.298758	0.13681	0.357215	-0.0168505	0.111385	0.885667	0.971531
BCAP29	-0.335981	-0.360175	-0.160746	0.124233	-0.165174	-0.220367	-0.283298	-0.136492	-0.0231147	-0.375221	-0.455996	-0.598654	-0.261113	0.245947	-0.237385	0.152722	-0.249249	0.195578	0.0237279	0.0908017	0.804272	0.94465
BCAP31	0.188768	0.270093	0.0535417	0.279359	0.320707	-0.0859005	0.257255	0.201275	0.479934	0.376143	0.70602	0.304362	0.224222	0.16208	0.334371	0.230439	0.279296	0.198462	0.110149	0.104143	0.338608	0.736471
BCAR1	-0.271987	-0.0219877	0.10552	-0.15724	0.165691	0.133488	0.344942	0.197257	0.236622	0.24782	-0.0521702	0.296718	0.116009	0.173577	0.0881028	0.220766	0.102056	0.189897	-0.0279063	0.0951431	0.78107	0.935613
BCAR3	-0.310017	-0.421902	0.107055	0.0567407	-0.0193715	-0.415515	0.182021	0.0390525	-0.0535577	0.210157	-0.651278	-0.0158481	-0.0912191	0.264534	-0.124191	0.308405	-0.107705	0.274478	-0.0329722	0.148236	0.832779	0.952609
BCAS1	-0.294024	-0.0935772	-0.025558	0.14848	-0.0512974	-0.16639	-0.0379916	-0.0235709	-0.36572	0.147781	-0.534168	-0.0718074	-0.00984737	0.130735	-0.218126	0.212033	-0.113987	0.200088	-0.208279	0.100183	0.0921818	0.509597
BCAS2	0.261872	0.394884	-0.179854	-0.0364176	-0.242548	-0.177517	-0.587335	-0.261549	-0.0552941	-0.272881	-0.237571	-0.493077	-0.141093	0.30177	-0.173455	0.277017	-0.157274	0.276695	-0.0323622	0.0921909	0.739869	0.920727
BCAS3	0.110836	-0.0534616	0.427977	-0.219707	0.0360796	0.0512829	0.623218	0.182231	-0.0462135	-0.22206	-0.170589	0.18612	-0.0125992	0.184372	0.163551	0.301958	0.0754761	0.255654	0.176151	0.142966	0.272683	0.695479
BCAS4	0.240647	0.412984	0.0654991	0.428483	0.17387	0.0794871	0.318424	-0.0460735	0.205486	0.444678	0.545861	0.625213	0.324129	0.253325	0.258298	0.163529	0.291213	0.206172	-0.0658307	0.106573	0.563813	0.85053
BCAT1	-0.489588	-0.389744	0.0393411	-0.00696035	-0.106386	0.0149326	-0.133933	0.0125093	-0.225271	-0.200178	0.0940989	-0.33467	-0.150685	0.183394	-0.136956	0.208595	-0.143821	0.187397	0.0137288	0.0878669	0.881952	0.970503
BCAT2	0.135429	0.479381	-0.494644	-0.142761	-0.125979	-0.227796	0.681019	-0.0766148	-0.235482	0.200337	-0.642122	-0.158307	0.0123733	0.272846	-0.11363	0.47602	-0.0506283	0.375721	-0.126003	0.196236	0.549085	0.844664
BCCIP	-0.0965669	-0.57356	-0.30355	-0.097478	0.13144	-0.0871819	0.0922609	0.0096563	0.126017	-0.0630489	0.190322	-0.167429	-0.163174	0.209008	0.0233206	0.187668	-0.0699266	0.212957	0.186494	0.0965502	0.111265	0.53769
BCDIN3D	NA	NA	-0.0818455	-0.048076	-0.281899	-0.29183	NA	NA	-0.159537	0.102239	0.0786142	-0.36988	-0.151887	0.217916	-0.111167	0.150959	-0.131527	0.174906	0.04072	0.148403	0.801596	0.943754
BCHE	0.0487428	-0.249304	-0.294795	-0.174666	-0.0349252	0.0461749	-0.286031	-0.346879	0.0520463	-0.373864	-0.434029	-0.552036	-0.275096	0.202766	-0.158165	0.206546	-0.21663	0.204471	0.11693	0.0869542	0.236487	0.667346
BCKDHA	0.0198938	0.115366	-0.0760296	0.0432485	-0.0901392	0.194861	0.271994	-0.0986757	-0.0162755	0.0762182	0.00120177	0.27749	0.101418	0.129602	0.0184409	0.131535	0.0599295	0.131822	-0.0829774	0.0975607	0.433865	0.789306
BCKDHB	0.025957	-0.298262	-0.344776	-0.127085	0.0511405	-0.419994	0.373727	0.0872076	0.138898	0.100625	-0.360853	0.29544	-0.0603447	0.270064	-0.0193178	0.286042	-0.0398312	0.266086	0.0410269	0.171139	0.820058	0.947597
BCKDK	-0.0840884	0.528006	0.290406	-0.0297335	0.21865	0.0775458	-0.112195	-0.0395575	0.0983625	0.130314	0.16894	-0.0510521	0.102587	0.22077	0.0966791	0.163668	0.0996331	0.18531	-0.00590796	0.13559	0.966932	0.994525
BCL10	-0.284823	-0.13549	-0.232863	-0.190722	0.135841	-0.202092	0.0300835	0.176268	-0.237045	0.121266	-0.251439	0.245612	0.00247377	0.200817	-0.140041	0.17689	-0.0687836	0.195174	-0.142515	0.117364	0.278851	0.69863
BCL11A	0.480983	0.210738	0.129199	0.473176	0.187685	0.40711	0.0848667	-0.323757	0.19179	0.292275	0.641203	-0.0945518	0.160832	0.309201	0.285955	0.222607	0.223393	0.26505	0.125123	0.169703	0.494061	0.819915
BCL11B	0.200954	-0.110409	-0.164283	0.343156	0.194335	0.370587	0.174888	0.340933	0.32623	0.639087	0.520042	0.707763	0.381853	0.289139	0.208694	0.224175	0.295273	0.262719	-0.173158	0.110498	0.177879	0.613867
BCL2	0.105368	-0.375897	0.0450836	0.207839	-0.113742	0.415343	-0.262678	0.0245234	-0.35674	0.256401	-0.722857	0.0129292	0.0901896	0.273755	-0.217594	0.30357	-0.0637023	0.319044	-0.307784	0.179764	0.147548	0.583495
BCL2A1	-0.59773	-0.507743	-0.140476	0.391557	-0.0153096	0.157273	-0.385889	-0.386022	-0.235598	0.503796	0.115349	0.633634	0.132082	0.476549	-0.209942	0.257106	-0.0389299	0.406421	-0.342024	0.12033	0.0361451	0.392549
BCL2L1	0.351315	-0.361124	0.293118	0.102138	0.116383	-0.263754	0.547182	0.381058	0.577932	0.242953	0.808408	0.418308	0.0865965	0.330039	0.449056	0.244913	0.267826	0.335569	0.36246	0.0800563	0.00623944	0.227304
BCL2L10	0.21477	-0.142335	-0.315098	-0.0296065	0.148476	-0.569727	0.0959026	0.17912	0.153106	0.153193	-0.000871832	0.438369	0.00483561	0.344472	0.0493808	0.192596	0.0271082	0.267093	0.0445452	0.174432	0.808608	0.945642
BCL2L11	-0.0647799	-0.0593949	-0.120672	-0.092203	-0.0882453	-0.200585	0.243791	0.0272018	-0.198674	0.128569	-0.652911	0.224435	0.00467048	0.154773	-0.146915	0.290599	-0.0711223	0.235671	-0.151586	0.163231	0.395688	0.771191
BCL2L12	0.0463859	0.178314	-0.278043	0.286973	0.123033	-0.0300871	0.277687	-0.131171	0.0791164	0.399113	0.138567	0.251009	0.159025	0.201407	0.0644577	0.185601	0.111741	0.191143	-0.0945675	0.140076	0.529557	0.835748
BCL2L13	-0.113561	0.096846	-0.0383672	-0.315171	-0.155581	-0.280223	0.510517	0.0830253	0.0397729	0.162235	-0.325913	0.0813347	-0.028659	0.210778	-0.0138554	0.284904	-0.0212572	0.23906	0.0148036	0.128933	0.913059	0.980017
BCL2L14	0.406451	0.288144	-0.140698	-0.137415	-0.250222	-0.376536	-0.163713	0.0166694	-0.169851	0.299991	-0.245337	0.397621	0.0814125	0.300764	-0.0938948	0.24922	-0.00624115	0.278804	-0.175307	0.130671	0.237435	0.668094
BCL2L15	NA	NA	0.282522	-0.26244	0.074038	-0.0357612	NA	NA	-0.171724	0.288784	-0.150348	0.359212	0.0874488	0.289824	0.00862188	0.213773	0.0480353	0.239499	-0.0788269	0.250982	0.774038	0.932866
BCL2L2	-0.325058	-0.277391	-0.263956	-0.146162	0.264609	-0.334147	-0.561202	-0.284898	-0.240965	-0.444255	-0.425919	-0.435266	-0.320353	0.111528	-0.258748	0.282159	-0.289551	0.207067	0.0616045	0.125119	0.643316	0.883649
BCL3	0.305861	0.424789	-0.125126	0.0288886	0.283972	0.32315	-0.281691	0.235778	0.142719	0.24782	-0.0612104	0.27445	0.255813	0.130686	0.0440873	0.23734	0.14995	0.213526	-0.211725	0.0734671	0.0345112	0.387222
BCL6	-0.571112	-0.107605	0.026813	0.416761	0.0541505	0.531606	-0.500317	-0.227722	-0.155478	-0.0690387	0.00485927	-0.0940531	0.0749912	0.316101	-0.190181	0.278324	-0.0575948	0.315922	-0.265172	0.093902	0.0369377	0.394975
BCL6B	-0.484877	-0.453988	-0.072591	0.175709	0.0142738	0.173191	-0.503474	-0.420373	-0.122997	-0.0356161	0.105092	-0.198331	-0.126568	0.27863	-0.177429	0.25743	-0.151999	0.257132	-0.0508608	0.0772329	0.539304	0.840034
BCL7A	0.100771	0.522664	0.068732	0.546985	0.287896	0.198651	-0.238274	-0.285714	-0.0123046	0.494626	0.531472	0.00620043	0.247235	0.338055	0.123049	0.263175	0.185142	0.296031	-0.124187	0.169045	0.495548	0.820531
BCL7B	0.278927	0.632279	0.0137287	-0.173393	0.00603107	-0.0813967	-0.357463	-0.0997575	0.303971	-0.199936	-0.04034	-0.141466	-0.0106117	0.318035	0.0341425	0.242007	0.0117654	0.27045	0.0447542	0.127287	0.73947	0.920577
BCL7C	NA	NA	0.303087	-0.0878253	0.0973339	-0.26142	0.448536	0.0366558	0.378194	0.0469497	0.404014	0.0802595	-0.037076	0.140686	0.326233	0.138418	0.144578	0.232329	0.363309	0.0169329	2.79065e-05	0.113986
BCL9	0.46367	0.26303	-0.133382	0.153223	-0.0452076	0.166847	0.0540696	-0.478942	0.171154	-0.0479713	0.306973	-0.17456	-0.0197292	0.275798	0.136213	0.223584	0.0582419	0.252843	0.155942	0.139696	0.315049	0.723039
BCL9L	0.151431	0.243292	0.16567	0.0314466	0.143357	-0.223076	-0.0568587	0.169418	-0.0308844	-0.141835	0.157554	-0.292567	-0.0355534	0.217612	0.0883782	0.103029	0.0264124	0.174753	0.123932	0.105624	0.293511	0.707897
BCLAF1	0.220629	-0.566356	-0.427193	-0.0748502	0.121293	0.0885967	0.210236	0.0734516	-0.0902886	-0.165813	0.216942	-0.147005	-0.131996	0.2384	0.0419364	0.258745	-0.0450298	0.254	0.173932	0.15491	0.312527	0.721543
BCMO1	0.246551	0.173723	0.01697	-0.257092	0.02656	-0.459321	-0.338481	0.0931941	-0.21529	0.0496779	-0.205304	0.598941	0.033187	0.366204	-0.0781655	0.213631	-0.0224893	0.29169	-0.111352	0.195402	0.593419	0.861804
BCO2	NA	NA	-0.142566	-0.110034	0.00662813	-0.0314969	NA	NA	-0.0402116	-0.0666223	-0.212545	-0.540333	-0.187122	0.237655	-0.0971736	0.098979	-0.142148	0.17526	0.0899481	0.0807732	0.346647	0.742599
BCOR	-0.161501	-0.414217	0.194715	0.329566	0.280672	0.270333	0.273887	-0.270825	0.375078	0.0339121	0.385592	-0.212276	-0.0439179	0.303728	0.224741	0.202041	0.0904113	0.283146	0.268658	0.118272	0.0722995	0.471101
BCORL1	0.347513	0.613606	-0.105982	-0.0379719	0.0266612	0.0938094	0.202372	-0.203267	0.256013	0.0295394	-0.0258174	-0.224824	0.0451485	0.305699	0.116793	0.17778	0.0809709	0.241338	0.0716447	0.10076	0.508843	0.826268
BCORL2	0.177539	0.566363	0.168167	-0.198774	0.169219	0.190566	0.137069	-0.218141	0.0680649	0.197001	NA	NA	0.107403	0.32608	0.144012	0.0451638	0.125707	0.220308	0.036609	0.145324	0.813523	0.947117
BCR	0.0376639	0.652746	0.252423	0.213178	0.476345	0.251686	0.449647	0.288808	0.0684981	0.166571	-0.0350452	0.248602	0.303598	0.175951	0.208255	0.219053	0.255927	0.195863	-0.095343	0.128029	0.489952	0.81842
BCS1L	0.550995	0.378177	0.00277658	0.3813	0.170965	0.186238	0.63616	0.445944	0.351411	0.0355402	0.391532	0.149371	0.262762	0.162031	0.35064	0.235214	0.306701	0.197959	0.087878	0.103544	0.434787	0.789306
BDH1	0.38097	0.228164	0.0141156	0.211424	0.270146	-0.0465617	NA	NA	0.220792	0.380597	-0.206676	0.464679	0.24766	0.195595	0.13587	0.233172	0.191765	0.211279	-0.111791	0.169758	0.546173	0.84254
BDH2	0.0705644	-0.0212361	0.197376	-0.404835	-0.141582	-0.14106	-0.318428	-0.0236477	0.140779	-0.0210791	-0.452578	-0.0318858	-0.107291	0.153097	-0.083978	0.263708	-0.0956343	0.205942	0.0233126	0.148088	0.88107	0.970278
BDKRB1	-0.120825	0.00915269	-0.30082	-0.251396	0.13086	-0.110056	-0.114497	0.271734	-0.128533	0.0369197	-0.444413	0.233797	0.0316918	0.199616	-0.163038	0.194864	-0.065673	0.213808	-0.19473	0.127329	0.186727	0.623046
BDKRB2	0.0334297	-0.174491	-0.0273839	-0.224897	0.14856	-0.00632563	-0.285504	0.127753	0.00063829	-0.0420683	-0.501069	0.373752	0.008954	0.218342	-0.105222	0.24087	-0.0481338	0.227149	-0.114176	0.179437	0.552566	0.84586
BDNF	-0.102348	0.691039	0.085517	0.0748958	-0.0313597	-0.169163	0.166149	0.133653	-0.0253372	-0.0581943	0.123574	-0.201318	0.0784853	0.327591	0.0360324	0.104403	0.0572588	0.232865	-0.042453	0.157633	0.798447	0.942547
BDP1	0.411212	0.581888	-0.0602792	-0.0145207	-0.0875426	0.126588	0.0233561	-0.172684	0.061615	-0.143143	-0.155975	-0.136096	0.0403388	0.287714	0.0320644	0.201442	0.0362016	0.236834	-0.00827441	0.0724379	0.913502	0.980231
BECN1	0.280656	-0.484017	0.314768	-0.069965	0.0602388	-0.489824	-0.298951	-0.540839	0.102514	-0.27156	-0.0929745	0.0715374	-0.297445	0.252834	0.0610418	0.231363	-0.118201	0.297383	0.358486	0.127769	0.0377368	0.396117
BEGAIN	NA	NA	-0.390605	0.315385	-0.084176	-0.0772818	NA	NA	-0.1257	-0.231254	-0.349098	0.507233	0.128521	0.34163	-0.237395	0.154815	-0.054437	0.313921	-0.365916	0.242786	0.228873	0.661732
BEND2	NA	NA	0.269061	0.261701	0.213327	-0.115199	NA	NA	0.0590053	0.0820218	NA	NA	0.0761746	0.188518	0.180464	0.108815	0.12832	0.149047	0.10429	0.112461	0.451646	0.798296
BEND3	NA	NA	-0.467271	0.162005	0.105958	-0.120294	NA	NA	0.123941	0.364672	0.0108082	0.119165	0.131387	0.199041	-0.056641	0.278218	0.0373728	0.245466	-0.188028	0.176883	0.365762	0.754197
BEND4	NA	NA	0.0759086	0.199949	-0.0825732	-0.0740356	NA	NA	0.0230946	0.348127	-0.676605	0.501514	0.243889	0.245114	-0.165044	0.347347	0.0394225	0.353886	-0.408932	0.264601	0.21995	0.654619
BEND5	NA	NA	-0.00983613	0.220246	-0.320491	0.0642231	NA	NA	0.028974	-0.269697	-0.386651	-0.282987	-0.0670537	0.249977	-0.172001	0.211985	-0.119527	0.221781	-0.104947	0.146298	0.524967	0.834512
BEND6	NA	NA	0.0431998	0.0189146	-0.338924	0.206333	NA	NA	-0.246535	-0.304905	-0.20835	-0.653016	-0.183169	0.377768	-0.187652	0.163372	-0.18541	0.269454	-0.00448367	0.203909	0.983838	0.99724
BEND7	NA	NA	0.328762	-0.214438	0.379226	-0.0910188	NA	NA	0.412632	-0.00715485	0.00968058	-0.460201	-0.193203	0.197311	0.282575	0.185167	0.044686	0.309927	0.475778	0.0254069	0.000332406	0.122144
BEST1	-0.514324	0.412875	-0.0445962	-0.101197	-0.034995	0.323925	NA	NA	-0.0468455	0.0270709	-0.253585	-0.483146	0.0359057	0.358243	-0.178869	0.208729	-0.0714817	0.29869	-0.214775	0.202392	0.348429	0.743259
BEST2	-0.0994637	-0.53354	-0.119139	0.187411	-0.131211	-0.250659	NA	NA	-0.234456	0.164072	-0.73336	-0.00673176	-0.0878898	0.304532	-0.263526	0.267797	-0.175708	0.285762	-0.175636	0.203622	0.437024	0.79008
BEST3	0.187919	0.611332	0.279872	-0.212382	0.0818975	0.0244198	NA	NA	0.0250557	-0.160691	0.25621	0.497633	0.152062	0.379893	0.166191	0.11014	0.159127	0.263796	0.0141286	0.16073	0.934179	0.986296
BEST4	0.238044	0.0491818	0.18572	-0.206997	0.0536562	-0.324282	NA	NA	-0.00678143	0.0370637	-0.612178	-0.0794749	-0.104902	0.160541	-0.0283079	0.340895	-0.0666048	0.254427	0.0765938	0.171624	0.678483	0.898207
BET1	0.222586	-0.600211	-0.0387797	0.018169	-0.127197	-0.523906	0.0660596	0.10217	0.241608	-0.113664	0.382696	-0.0592957	-0.196123	0.293649	0.124495	0.191534	-0.0358137	0.289665	0.320618	0.134625	0.0630427	0.452954
BET1L	-0.0940055	-0.0384433	-0.0146218	-0.162005	-0.110217	-0.27996	0.312799	0.186923	0.0399892	0.065303	-0.131182	-0.194441	-0.0704373	0.175126	0.000460247	0.166041	-0.0349885	0.166862	0.0708975	0.0382753	0.123183	0.554776
BET3L	NA	NA	-0.167493	-0.382506	0.263428	0.27386	NA	NA	0.0806027	0.115169	-0.324137	0.133265	0.0349468	0.287198	-0.0368996	0.260489	-0.000976396	0.25672	-0.0718464	0.140268	0.643831	0.883649
BEX1	-0.130411	-0.431895	-0.256796	0.169171	-0.119297	-0.313015	0.0820676	-0.223828	-0.0960478	-0.351654	-0.416677	-0.551073	-0.283716	0.248034	-0.156194	0.167562	-0.219955	0.212512	0.127522	0.11391	0.313804	0.722558
BEX2	NA	NA	-0.159612	0.46204	-0.23005	0.287018	-0.0123251	0.226754	0.0491743	0.0589057	-0.0545258	0.121061	0.231156	0.156715	-0.0814677	0.112647	0.074844	0.209053	-0.312623	0.112523	0.0499045	0.418667
BEX4	NA	NA	-0.107018	0.137369	-0.334554	0.127868	NA	NA	-0.0531586	-0.306297	-0.39824	-0.289402	-0.0826154	0.248657	-0.223243	0.168771	-0.152929	0.210609	-0.140627	0.150105	0.417945	0.781179
BEX5	NA	NA	-0.0453032	0.0876494	-0.159117	0.182857	NA	NA	-0.0002369	-0.113001	-0.598075	-0.313256	-0.0389377	0.22057	-0.200683	0.273233	-0.11981	0.245603	-0.161745	0.101577	0.209549	0.645096
BFAR	0.140988	-0.164609	-0.00291092	-0.279233	0.0170306	-0.180933	0.0853597	-0.195548	0.236865	-0.100432	0.27724	-0.289127	-0.201647	0.0717702	0.125762	0.114484	-0.0379424	0.193738	0.327409	0.0513818	0.00140806	0.153945
BFSP1	-0.0101446	-0.357884	-0.307526	-0.109176	0.136507	-0.435212	0.0810695	-0.229949	0.199956	-0.0502592	0.568356	-0.2362	-0.236447	0.145024	0.11137	0.285823	-0.0625386	0.28229	0.347817	0.137589	0.052662	0.424683
BFSP2	0.0377464	0.237602	-0.0647154	0.76926	-0.313016	-0.207898	-0.0475026	-0.218869	-0.177931	0.541609	0.115562	0.530458	0.27536	0.414518	-0.0749761	0.153058	0.100192	0.349606	-0.350336	0.155921	0.0745672	0.47435
BGLAP	-0.0542302	0.102389	0.0136182	0.217403	-0.182622	-0.0101935	0.260047	0.00874949	-0.0594328	-0.316584	-0.405988	-0.556732	-0.0924944	0.288712	-0.0714347	0.219929	-0.0819646	0.244939	0.0210597	0.0903934	0.825015	0.949536
BGN	-0.1548	-0.0695588	0.192289	0.0887611	-0.0769167	-0.157097	-0.0984758	-0.255911	-0.0623896	-0.243854	0.442666	-0.0733224	-0.118497	0.129212	0.0403955	0.230914	-0.0390507	0.196752	0.158892	0.0810126	0.107106	0.531545
BHLHA15	NA	NA	0.0127982	-0.0467986	0.191129	-0.0935306	NA	NA	-0.0224549	-0.0367321	-0.182452	0.225269	0.012052	0.144283	-0.000245095	0.153283	0.00590345	0.137966	-0.0122971	0.144458	0.937524	0.987357
BHLHB9	0.31725	-0.1074	-0.153546	-0.136301	-0.106103	-0.161549	-0.134351	-0.217202	0.093407	-0.312505	0.216069	-0.555075	-0.248339	0.166807	0.0387876	0.199958	-0.104776	0.23088	0.287126	0.123199	0.0671624	0.462768
BHLHE22	NA	NA	0.0421604	0.0938378	-0.111585	0.299864	NA	NA	-0.0579531	-0.193104	-0.107805	-0.173642	0.006739	0.235218	-0.0587958	0.0716042	-0.0260284	0.164731	-0.0655348	0.12158	0.627302	0.875798
BHLHE23	NA	NA	-0.139885	0.0444066	-0.0297439	0.148016	NA	NA	0.0501403	0.00439519	NA	NA	0.0656059	0.0741201	-0.0398295	0.0954133	0.0128882	0.0957809	-0.105435	0.0756138	0.297901	0.710752
BHLHE40	NA	NA	0.149755	-0.0118774	0.0973992	0.387787	NA	NA	0.0740318	-0.203207	0.592418	0.0386714	0.0528433	0.2464	0.228401	0.244735	0.140622	0.245957	0.175558	0.175752	0.391459	0.768369
BHLHE41	NA	NA	0.0924464	-0.0761561	-0.203944	0.157622	NA	NA	-0.292383	-0.0355025	-0.379151	0.426613	0.118144	0.229544	-0.195758	0.205019	-0.0388069	0.262199	-0.313902	0.200054	0.214641	0.649578
BHMT	-0.198247	-0.354585	0.139317	-0.0602212	0.107267	0.0525057	0.185753	-0.115469	0.0328459	-0.148352	-0.284108	-0.403699	-0.171637	0.175313	-0.00286198	0.193116	-0.0872494	0.196699	0.168775	0.0337716	0.00411341	0.207277
BHMT2	-0.0880467	-0.310688	-0.0449355	-0.106885	0.108025	-0.144249	-0.244441	-0.055396	-0.0753657	-0.370009	-0.208599	-0.472115	-0.243224	0.165337	-0.092227	0.125977	-0.167725	0.160802	0.150997	0.0757722	0.102885	0.526124
BICC1	NA	NA	-0.0565258	-0.322105	-0.232212	0.188061	-0.089759	0.135094	-0.0943335	-0.153054	0.0119814	-0.528165	-0.136034	0.302996	-0.0921698	0.089079	-0.114102	0.211811	0.0438641	0.170779	0.809967	0.946378
BICD1	0.125674	-0.0932193	0.122137	0.482933	0.208059	0.192389	0.00733893	0.100365	-0.0236747	-0.199529	0.489183	0.0291011	0.08534	0.239149	0.154786	0.184479	0.120063	0.206836	0.0694464	0.115564	0.574085	0.854773
BICD2	-0.0997013	0.106424	-0.00731442	-0.0427639	0.0051562	0.281165	-0.131037	-0.0270483	-0.120506	-0.358151	0.302669	-0.181414	-0.0369646	0.221777	-0.00845545	0.163029	-0.02271	0.186171	0.0285092	0.117852	0.818461	0.947457
BID	-0.188753	-0.169852	-0.20917	0.192307	0.0639946	-0.125763	0.178129	-0.187693	0.270456	0.377535	0.657683	0.44715	0.0889472	0.287013	0.128723	0.322949	0.108835	0.292032	0.0397761	0.112201	0.73742	0.919697
BIK	-0.0835665	0.0093626	-0.229006	0.025194	-0.158987	-0.13394	0.27133	0.0722035	-0.250925	0.379466	0.102677	0.511153	0.143906	0.246938	-0.0580794	0.205714	0.0429135	0.240997	-0.201986	0.120137	0.153535	0.589114
BIN1	0.469716	-0.000996063	0.282179	0.334354	0.413421	0.251037	0.237741	0.336741	0.487944	0.145074	0.626147	-0.0730592	0.165525	0.173321	0.419525	0.142716	0.292525	0.201266	0.253999	0.126467	0.100849	0.522198
BIN2	-0.489803	-0.161449	0.0591468	0.2632	-0.111378	0.0958335	-0.407612	-0.0794529	-0.245095	0.456541	-0.565786	0.559518	0.189032	0.289112	-0.293421	0.238984	-0.0521948	0.35698	-0.482453	0.148562	0.022759	0.343353
BIN3	-0.127543	0.343163	0.248686	-0.0334651	0.0541389	0.0935971	-0.33864	-0.0796548	-0.047141	0.242379	-0.177719	0.339265	0.150881	0.185065	-0.0647029	0.202192	0.0430889	0.216392	-0.215584	0.121386	0.135891	0.57278
BIRC2	-0.543259	-0.183411	-0.21169	-0.0956746	-0.472549	-0.159205	-0.437396	-0.194797	-0.432346	0.0724874	-0.687699	0.316195	-0.0407344	0.20068	-0.464156	0.156055	-0.252445	0.279771	-0.423422	0.127401	0.0209268	0.3357
BIRC3	-0.149665	0.000280994	-0.0592569	0.38926	-0.16714	0.190006	-0.529493	0.074808	-0.44981	0.187209	-0.095919	0.293631	0.189199	0.141216	-0.241881	0.197333	-0.0263408	0.27829	-0.43108	0.0727892	0.00195687	0.164885
BIRC5	0.0799277	0.142361	-0.177604	0.317235	0.0631082	-0.0911922	0.308488	-0.12348	0.0121485	0.298043	0.618794	0.378453	0.15357	0.216805	0.15081	0.277009	0.15219	0.237164	-0.00275972	0.141259	0.985169	0.997672
BIRC6	0.473935	0.135899	-0.214412	0.0679347	0.0364423	0.153384	-0.0842391	-0.160689	0.0530824	0.114307	-0.254759	0.0132261	0.0540102	0.116764	0.00167484	0.26333	0.0278425	0.196122	-0.0523354	0.0953307	0.606629	0.867932
BIRC7	0.154146	0.390486	-0.131715	-0.0647207	0.265724	-0.15905	0.313828	-0.0603948	0.0954157	0.0195384	0.597164	-0.206753	-0.0134824	0.213378	0.21576	0.243557	0.101139	0.248981	0.229243	0.154655	0.198364	0.634228
BIRC8	0.328249	0.642542	0.152926	0.299731	0.153764	-0.118372	0.706722	0.378426	-0.16766	0.232096	NA	NA	0.286885	0.274896	0.2348	0.31886	0.260842	0.282005	-0.0520843	0.149735	0.745491	0.922158
BIVM	0.234523	-0.635742	0.434016	-0.0689165	0.380268	-0.213209	0.55771	0.504873	0.349372	-0.182556	0.542259	0.126354	-0.0781993	0.379966	0.416358	0.122472	0.169079	0.373026	0.494557	0.108583	0.00608668	0.224071
BLCAP	0.11686	-0.0119468	0.356836	0.205647	0.433549	0.0156845	0.190075	0.0457705	0.33344	0.0374025	0.395163	-0.0826065	0.0349919	0.0955515	0.30432	0.123896	0.169656	0.175814	0.269329	0.0620639	0.00743216	0.240011
BLID	NA	NA	0.102562	-0.529393	0.160074	0.168176	NA	NA	-0.114918	0.077295	NA	NA	-0.0946405	0.379239	0.0492397	0.145044	-0.0227004	0.268615	0.14388	0.249758	0.622749	0.874442
BLK	-0.15844	0.451418	0.155808	0.805327	-0.10393	0.623888	-0.303083	0.0566441	-0.0433929	0.719408	-0.442531	0.835113	0.581966	0.292447	-0.149262	0.207886	0.216352	0.452045	-0.731228	0.123693	0.00197268	0.164885
BLM	0.333428	0.0349033	-0.328947	0.289773	0.232016	0.0541099	0.320938	0.344584	0.167597	0.539505	0.407788	0.38631	0.274864	0.196902	0.188803	0.2671	0.231834	0.228191	-0.0860609	0.141242	0.568937	0.852401
BLMH	0.235776	0.191225	0.161824	0.487555	0.0655598	0.253079	-0.518584	-0.429724	0.0888521	0.00368509	0.0451254	-0.138031	0.0612981	0.322338	0.0130921	0.26978	0.0371951	0.284507	-0.048206	0.0770285	0.558887	0.847672
BLNK	-0.26288	-0.16776	0.00969503	0.236188	-0.145938	0.191377	-0.403489	-0.530106	-0.448721	0.498297	-0.491924	0.428571	0.109428	0.390305	-0.290543	0.195013	-0.0905576	0.360778	-0.399971	0.180227	0.0772001	0.480921
BLOC1S1	0.0322097	0.293834	0.0141215	-0.141957	-0.125831	-0.533322	-0.444438	-0.394575	-0.0117804	0.132243	-0.335901	0.286119	-0.0596097	0.353453	-0.14527	0.200471	-0.10244	0.277587	-0.0856602	0.144334	0.578683	0.856046
BLOC1S2	-0.135743	0.0615147	-0.00342314	0.0068705	-0.153202	0.0442217	0.0091152	0.10227	-0.0616667	0.221124	-0.441487	0.124808	0.0934681	0.0752344	-0.131068	0.165911	-0.0187998	0.169808	-0.224536	0.0784926	0.0353817	0.388568
BLOC1S3	0.159624	0.325126	NA	NA	NA	NA	0.278488	0.215942	0.0498792	0.147473	0.312714	0.00542381	0.173491	0.133814	0.200177	0.119765	0.186834	0.118427	0.0266853	0.105042	0.815879	0.947248
BLVRA	-0.432379	-0.204167	0.292693	0.0660851	-0.185083	0.27887	-0.69982	-0.502265	-0.301068	-0.268362	-0.0955058	-0.148529	-0.129728	0.271733	-0.23686	0.334596	-0.183294	0.295942	-0.107132	0.0987807	0.327624	0.730675
BLVRB	-0.164169	0.28448	0.0958916	-0.328785	-0.167849	-0.26973	-0.554757	-0.431451	-0.112433	0.0279318	-0.228791	0.185701	-0.0886421	0.295314	-0.188685	0.2114	-0.138663	0.250368	-0.100042	0.133999	0.488908	0.81842
BLZF1	-0.201978	-0.194583	-0.318364	-0.41675	-0.30485	-0.513534	-0.540042	-0.541201	-0.22221	-0.42747	-0.0193346	-0.185252	-0.379798	0.154743	-0.267797	0.170992	-0.323797	0.166119	0.112002	0.0398659	0.037572	0.395691
BMF	0.051556	0.419865	0.311591	0.0652399	0.0532167	0.255431	-0.129207	0.312198	0.148117	0.246885	-0.00592509	0.2222	0.253636	0.116268	0.071558	0.148677	0.162597	0.158852	-0.182078	0.0991548	0.125744	0.55771
BMI1	0.0227065	-0.259824	-0.324326	0.0524917	0.0531781	-0.0609103	NA	NA	0.099383	-0.33984	0.242465	-0.338224	-0.189261	0.176608	0.0186814	0.209435	-0.08529	0.212998	0.207943	0.165642	0.277678	0.698389
BMP1	-0.275334	-0.673578	0.28194	-0.194887	0.071096	-0.0102744	-0.214416	-0.0977078	0.0122048	0.0775182	0.0362246	-0.0846682	-0.163933	0.26581	-0.0147142	0.203219	-0.0893235	0.238663	0.149219	0.0985711	0.190492	0.626811
BMP10	0.142561	0.211616	0.131519	-0.166397	-0.359274	-0.100592	0.211373	-0.1614	0.0627997	0.22398	-0.0967917	0.520015	0.0878704	0.276728	0.0153646	0.211316	0.0516175	0.237781	-0.0725058	0.149921	0.649086	0.8858
BMP15	0.315421	0.735934	0.341586	0.140196	-0.12426	0.0879189	-0.141551	-0.0053318	0.0328684	0.00458779	NA	NA	0.192661	0.309614	0.0848128	0.232789	0.138737	0.264425	-0.107848	0.105738	0.365418	0.754197
BMP2	-0.100086	0.0701231	-0.279095	0.168388	-0.11966	0.118522	-0.126764	-0.061207	-0.372948	0.222075	-0.5999	0.521113	0.173169	0.195967	-0.266409	0.195667	-0.0466199	0.295901	-0.439578	0.157225	0.0381802	0.397323
BMP2K	-0.444687	-0.313241	-0.010886	-0.203015	-0.439422	0.105421	0.0271836	0.227795	-0.218024	0.222854	-0.488139	0.0394178	0.0132052	0.224727	-0.262329	0.230048	-0.124562	0.260223	-0.275534	0.116686	0.0646434	0.458465
BMP3	0.251722	-0.247609	-0.00313041	-0.495304	-0.377415	-0.405429	-0.333557	-0.32251	-0.118371	-0.259418	-0.787648	-0.0112199	-0.290248	0.165518	-0.228067	0.357601	-0.259158	0.267645	0.0621817	0.190789	0.757684	0.926132
BMP4	-0.104237	0.207557	0.473612	0.043465	0.117602	0.114641	0.463253	0.0418402	0.310656	0.295557	0.569142	-0.20476	0.0830501	0.171906	0.305005	0.255292	0.194027	0.237682	0.221955	0.159521	0.222842	0.657765
BMP5	0.168217	-0.138937	-0.155974	-0.31556	0.0475728	0.0428977	-0.0836664	0.0481297	0.0671287	0.223207	-0.3673	0.334881	0.0324365	0.23609	-0.0540035	0.191732	-0.0107835	0.20996	-0.08644	0.142571	0.570788	0.853314
BMP6	-0.41255	-0.214809	-0.206546	0.016103	-0.161612	0.107437	-0.366811	-0.0927745	-0.182041	-0.057237	-0.627252	-0.0221362	-0.0439027	0.108401	-0.326135	0.179959	-0.185019	0.204416	-0.282233	0.0683051	0.00906785	0.261353
BMP7	0.0665245	0.447802	0.416469	0.587996	0.0837705	-0.0119816	-0.0443316	-0.198762	0.152276	0.220579	0.402593	0.273446	0.219847	0.289603	0.17955	0.189047	0.199698	0.234116	-0.0402966	0.0855205	0.657346	0.890249
BMP8A	0.281152	0.255478	-0.0421991	-0.304797	0.00178845	-0.191105	0.0936595	0.294916	-0.162884	-0.199503	0.399308	0.293852	0.0248067	0.284297	0.0951375	0.210368	0.0599721	0.241254	0.0703307	0.0658565	0.334374	0.735212
BMP8B	-0.34034	-0.248197	0.165624	-0.150281	0.121024	-0.0416212	-0.717191	-0.588898	-0.178645	0.0571258	-0.173154	-0.0720134	-0.173981	0.227839	-0.187114	0.323759	-0.180547	0.266998	-0.0131328	0.0848492	0.883051	0.970827
BMPER	0.0980616	0.683638	0.348421	0.100162	0.0351148	-0.199441	-0.202558	0.0781225	0.0340401	0.0420214	0.107664	-0.562446	0.0236762	0.409395	0.0701238	0.176931	0.0469	0.301665	0.0464476	0.180231	0.8069	0.945046
BMPR1A	NA	NA	-0.0856911	-0.463968	0.0687025	-0.312958	-0.0736931	-0.117026	-0.0467692	-0.432878	-0.235737	-0.47454	-0.360274	0.150407	-0.0746376	0.108857	-0.217456	0.194896	0.285636	0.0666341	0.0127802	0.290499
BMPR1B	-0.0122158	0.470635	0.110677	-0.232731	-0.163637	-0.0972748	-0.123277	-0.122754	-0.255959	-0.215883	-0.169973	-0.667057	-0.144177	0.36525	-0.102398	0.131048	-0.123287	0.26253	0.04178	0.140677	0.778415	0.934757
BMPR2	-0.0808303	-0.739313	0.0348413	-0.533967	-0.148728	-0.326934	-0.0862316	-0.211627	0.0820424	-0.395151	-0.324619	-0.246664	-0.408942	0.198474	-0.0872541	0.144036	-0.248098	0.235708	0.321688	0.117971	0.0414354	0.401756
BMS1	NA	NA	-0.0609063	0.225715	0.236273	0.242775	NA	NA	-0.0430907	0.193893	0.163936	0.224921	0.221826	0.0203618	0.074053	0.148695	0.14794	0.126066	-0.147773	0.0675321	0.116451	0.54401
BMX	-0.208515	0.114304	-0.209587	-0.0991102	-0.456569	0.139042	-0.210098	-0.0761761	-0.202975	0.100625	-0.59146	-0.184245	-0.000926777	0.135713	-0.313201	0.168794	-0.157064	0.218901	-0.312274	0.0734873	0.0080968	0.250339
BNC1	0.242319	0.727434	-0.0934206	0.264687	-0.090755	0.119431	-0.207099	-0.0482543	0.0795864	-0.0859892	-0.149472	-0.285305	0.115334	0.353495	-0.0364735	0.166893	0.0394301	0.275218	-0.151807	0.106549	0.213536	0.648596
BNC2	-0.390374	-0.403374	0.0903863	-0.0614024	-0.0121534	0.0245229	-0.269375	-0.0979648	-0.217287	-0.408217	-0.27321	-0.531279	-0.246286	0.228752	-0.178669	0.180883	-0.212477	0.199761	0.0676169	0.0657157	0.35069	0.745911
BNIP1	0.152713	-0.245812	0.0834512	-0.121797	-0.123862	-0.147592	0.0478998	0.341273	-0.0894117	0.0787242	-0.234321	-0.0950603	-0.0317106	0.211049	-0.0272551	0.145853	-0.0294829	0.172978	0.00445547	0.105692	0.968007	0.994578
BNIP2	-0.00861959	-0.489908	-0.0524527	-0.286457	-0.298398	0.200389	0.144096	0.247327	-0.109608	-0.243896	-0.158587	-0.169516	-0.123677	0.289772	-0.0805949	0.148877	-0.102136	0.22079	0.043082	0.135752	0.763796	0.928814
BNIP3	-0.0417369	-0.161827	-0.151383	-0.106454	0.112268	0.0721736	-0.401627	0.0487466	0.0784027	-0.340258	0.214601	-0.260385	-0.124667	0.164578	-0.0315793	0.221262	-0.0781233	0.192167	0.0930879	0.137814	0.529354	0.835748
BNIP3L	-0.48177	-0.617635	-0.020177	-0.302111	-0.365249	-0.0777446	-0.465656	-0.300466	-0.266712	-0.330879	-0.459883	0.0795764	-0.25821	0.238683	-0.343241	0.178041	-0.300725	0.20561	-0.0850313	0.12378	0.522668	0.83334
BNIPL	-0.136388	0.352122	-0.04509	-0.0265572	-0.257526	0.108549	-0.22512	-0.0469133	-0.0890267	0.197576	-0.0241735	0.385121	0.16165	0.183984	-0.129554	0.0953291	0.0160477	0.206505	-0.291204	0.0696707	0.00865731	0.258412
BOC	-0.100386	-0.125457	0.327588	-0.0269816	-0.058371	0.0864889	-0.251644	-0.000219594	-0.15047	-0.370155	-0.182407	-0.499159	-0.155914	0.229899	-0.0692815	0.205542	-0.112598	0.212778	0.0866324	0.102324	0.435831	0.789306
BOK	-0.132099	0.0367512	0.293941	0.00468831	0.253887	0.203282	-0.372875	-0.198649	-0.00385944	-0.264896	0.157163	-0.475541	-0.115728	0.244176	0.0326927	0.255205	-0.0415174	0.250426	0.14842	0.126672	0.294111	0.708216
BOLA1	-0.0966233	0.309051	0.145796	-0.0891766	-0.099193	-0.623566	-0.39802	-0.446658	-0.106769	-0.201544	-0.137761	-0.119025	-0.195153	0.321895	-0.115428	0.172793	-0.155291	0.249807	0.0797248	0.124942	0.551486	0.845558
BOLA2	-0.212197	-0.376991	NA	NA	NA	NA	0.152973	0.00600308	NA	NA	0.436789	0.468571	0.0325277	0.423404	0.125855	0.325342	0.0791911	0.341556	0.093327	0.0627657	0.275402	0.696491
BOLA3	0.352557	0.404872	-0.133965	-0.109564	-0.290202	-0.450002	-0.0834741	-0.244052	-0.155844	0.107612	-0.0458989	-0.172016	-0.0771916	0.297794	-0.0594712	0.21845	-0.0683314	0.249172	0.0177204	0.067844	0.804361	0.944693
BOLL	0.217505	0.628064	-0.39273	0.120533	0.288946	-0.417836	0.492402	0.421056	0.0329963	0.127937	0.429487	0.0688311	0.158097	0.355529	0.178101	0.323334	0.168099	0.324167	0.0200038	0.189149	0.919887	0.981714
BOP1	0.1491	0.506348	0.366894	0.24787	0.239595	0.245024	0.137962	-0.257065	NA	NA	0.748763	0.0240938	0.153254	0.28596	0.328463	0.252234	0.240859	0.270458	0.175209	0.182965	0.392489	0.768755
BPESC1	0.316089	0.699539	-0.0690772	0.136379	-0.11436	0.248572	NA	NA	-0.0209077	0.191956	NA	NA	0.319111	0.257721	0.027936	0.195855	0.173524	0.262924	-0.291175	0.0475606	0.00876059	0.258412
BPGM	-0.335284	-0.643062	-0.128953	-0.160998	-0.499404	-0.470332	-0.0525105	0.130888	-0.146257	-0.370366	-0.0380608	-0.283326	-0.299533	0.267177	-0.200078	0.181029	-0.249806	0.223698	0.0994546	0.0777318	0.25689	0.685833
BPHL	-0.0405933	0.0210627	0.150775	-0.2953	-0.0388401	-0.0540873	0.475024	0.459665	0.0998403	-0.0254843	0.292133	0.179835	0.0476152	0.253476	0.15639	0.20005	0.102002	0.224994	0.108775	0.0731616	0.197225	0.633193
BPI	-0.0767314	0.492246	0.245692	-0.0997081	-0.170231	-0.0352001	0.47396	0.43143	0.152104	0.110703	-0.131613	-0.224286	0.112531	0.291959	0.0821968	0.252899	0.0973638	0.260898	-0.0303341	0.124881	0.81773	0.947457
BPIL1	0.21063	0.323833	0.0730876	0.0822451	0.11613	-0.215857	-0.0354926	-0.0549268	0.0950484	0.0811751	NA	NA	0.0432938	0.199036	0.0918807	0.0884259	0.0675872	0.147437	0.0485869	0.0747935	0.55136	0.845558
BPIL2	0.342063	0.390531	-0.299179	-0.0357156	-0.168253	-0.0886768	-0.021431	-0.278388	-0.0336345	0.152407	NA	NA	0.0280317	0.254191	-0.0360868	0.239741	-0.00402755	0.23538	-0.0641186	0.0889316	0.510806	0.827659
BPIL3	0.00253236	0.508888	0.0799791	-0.452591	0.35938	-0.295269	0.0481774	-0.164015	0.023467	0.133139	NA	NA	-0.0539695	0.381134	0.102707	0.14636	0.0243689	0.284431	0.156677	0.212475	0.501801	0.823169
BPNT1	0.0359995	0.147159	0.199275	-0.102826	-0.00855139	-0.0103865	-0.0857848	0.333495	-0.094089	0.291774	0.00522733	0.299113	0.159721	0.181709	0.00867953	0.106646	0.0842005	0.16248	-0.151042	0.11222	0.236122	0.66709
BPTF	0.300172	-0.442149	-0.186636	0.322899	-0.203106	0.217964	NA	NA	-0.0913749	-0.0828227	-0.404328	-0.000380242	0.00310238	0.297523	-0.117054	0.259571	-0.056976	0.270736	-0.120157	0.232274	0.632233	0.878193
BRAF	0.00729804	0.0181656	-0.0261117	-0.485512	-0.0307566	-0.234061	0.313652	0.0212047	-0.0189526	0.0515536	0.248566	0.0396896	-0.0981599	0.21804	0.0822826	0.155936	-0.00793865	0.203819	0.180443	0.0798474	0.0733663	0.471837
BRAP	0.443114	0.36355	0.10206	-0.238164	0.0845309	-0.196971	-0.0857817	-0.0481852	0.0310241	0.0399828	-0.126063	-0.168212	-0.0413332	0.223452	0.074814	0.202258	0.0167404	0.212061	0.116147	0.0642018	0.130223	0.564198
BRCA1	0.232231	0.663606	-0.0594514	0.0242594	0.241662	-0.0585713	-0.0878038	-0.214363	0.126637	0.260188	0.547784	0.236384	0.151917	0.308365	0.166843	0.233521	0.15938	0.260903	0.0149258	0.117291	0.903699	0.976433
BRCA2	0.0683123	-0.210296	0.124876	0.0950257	0.211786	-0.0861652	0.0686071	-0.0364195	0.227515	0.104013	0.508909	0.520476	0.064439	0.252509	0.201668	0.16526	0.133053	0.215713	0.137229	0.0518702	0.0456665	0.412955
BRCC3	-0.252802	-0.115362	-0.308408	-0.00690286	0.198341	-0.191982	NA	NA	0.262779	0.0233638	0.302657	0.3068	0.00318327	0.190286	0.0405133	0.296147	0.0218483	0.235497	0.0373301	0.125003	0.780092	0.935434
BRD1	-0.42112	-0.675734	-0.267134	0.0985451	0.337253	0.0436931	0.478867	0.307452	0.0141513	0.132421	-0.245563	-0.347187	-0.0734683	0.365637	-0.0172575	0.360686	-0.0453629	0.347511	0.0562108	0.103194	0.609357	0.869776
BRD2	0.420339	0.461394	-0.39964	0.395007	0.0152635	0.044497	-0.369013	-0.0057642	-0.175767	0.296382	-0.00222785	0.0792795	0.211799	0.197941	-0.0851742	0.303372	0.0633126	0.289302	-0.296974	0.124681	0.0630195	0.452954
BRD3	0.051653	-0.239333	0.169557	0.253879	0.258566	0.378879	-0.0232988	-0.164624	0.00275943	-0.20627	0.344527	-0.301463	-0.0464889	0.287348	0.133961	0.148223	0.0437358	0.237483	0.180449	0.114289	0.175194	0.610634
BRD4	0.32219	-0.0302388	0.262653	0.0252971	0.372333	0.316643	-0.375632	0.153008	-0.0436498	0.290707	0.575488	0.355454	0.185145	0.161502	0.185564	0.340298	0.185354	0.253956	0.000418525	0.144143	0.997796	0.999444
BRD7	-0.0554379	-0.72917	-0.0682937	0.100655	0.172729	-0.235594	-0.0201221	-0.130465	0.322227	-0.00204291	0.597721	-0.295138	-0.215292	0.290981	0.158137	0.26421	-0.0285776	0.329011	0.37343	0.155672	0.0617101	0.450019
BRD7P3	NA	NA	0.0685482	0.141253	0.338855	0.0897423	NA	NA	-0.210767	0.141417	0.129039	0.198783	0.142799	0.0445479	0.0814188	0.226627	0.112109	0.15472	-0.0613801	0.122872	0.651734	0.88688
BRD8	-0.115988	-0.66492	-0.0655214	0.210212	0.109903	-0.052065	-0.118171	-0.198527	0.269809	0.0614403	-0.166099	-0.10263	-0.124415	0.299955	-0.0143445	0.16908	-0.0693797	0.239156	0.110071	0.113255	0.375745	0.759482
BRD9	-0.0680477	0.484449	-0.00968896	0.240934	0.305811	0.442411	0.408774	0.196579	0.189399	0.09208	0.700928	-0.279642	0.196135	0.276758	0.254529	0.284184	0.225332	0.269175	0.0583938	0.214653	0.796469	0.942547
BRDT	0.249324	0.703939	-0.210468	0.16516	-0.0758555	-0.142975	0.0751009	0.15764	-0.22074	-0.0462916	NA	NA	0.167494	0.327861	-0.0365275	0.199943	0.0654835	0.277677	-0.204022	0.0952352	0.0988327	0.518396
BRE	0.198238	-0.108611	0.383915	0.171936	0.0876696	-0.336595	0.557126	0.297803	0.426827	0.044194	0.456349	0.129871	0.0330997	0.226092	0.351688	0.174983	0.192394	0.254626	0.318588	0.0318053	0.000169575	0.113986
BRF1	-0.030891	0.00914188	-0.0353889	0.0305835	0.14782	0.108308	0.323265	0.464861	-0.10479	0.23915	-0.108896	-0.177948	0.112349	0.219986	0.0318533	0.170475	0.0721014	0.192287	-0.0804961	0.0610331	0.244378	0.674553
BRF2	-0.0188074	-0.14183	0.366883	0.099397	0.26951	-0.143036	0.589917	0.345165	0.0213746	-0.0579158	0.057516	-0.549439	-0.0746097	0.29713	0.214399	0.238142	0.0698946	0.297805	0.289009	0.0796462	0.0150818	0.301123
BRI3	0.112208	-0.3346	0.288903	-0.266821	0.103122	-0.216265	-0.0690979	-0.103529	0.29155	-0.117145	0.505432	0.107961	-0.155066	0.156041	0.205353	0.199453	0.0251432	0.254122	0.360419	0.0724021	0.00418283	0.207277
BRI3BP	-0.145741	0.0717715	0.196857	0.176178	0.0655234	-0.128292	-0.100893	0.0674704	0.0284297	0.35213	0.108655	0.266556	0.134302	0.169721	0.0254719	0.128986	0.0798871	0.154551	-0.10883	0.0757847	0.210476	0.64575
BRIP1	0.0106184	-0.215142	-0.157903	0.127892	-0.0325315	0.167871	0.255767	-0.355227	-0.0448718	0.204485	0.420326	0.290505	0.0367308	0.25889	0.0752341	0.217369	0.0559824	0.228794	0.0385032	0.143325	0.798936	0.942547
BRMS1	0.177168	-0.0339501	0.151809	0.242273	0.162315	-0.0133912	0.285543	0.252	0.139723	0.406706	0.323588	0.507321	0.226827	0.217998	0.206691	0.0777435	0.216759	0.156395	-0.0201355	0.0790269	0.809031	0.945874
BRMS1L	0.224535	-0.530405	-0.366033	-0.0707867	-0.381559	-0.134494	-0.20552	-0.370287	-0.29608	-0.334545	-0.0129517	-0.610706	-0.34187	0.212212	-0.172935	0.236902	-0.257403	0.23187	0.168936	0.176337	0.382048	0.762628
BRP44	0.0807944	-0.0740121	-0.291387	-0.228158	-0.0661843	-0.520926	0.261277	-0.085534	-0.0416017	0.203186	0.0768335	0.249056	-0.0760645	0.284539	0.00328863	0.185283	-0.0363879	0.232644	0.0793532	0.116452	0.525878	0.834595
BRP44L	-0.0818434	-0.138109	-0.164841	-0.16503	-0.0242978	-0.336871	-0.338946	-0.581102	-0.0858428	0.0908645	-0.537301	-0.0818896	-0.202023	0.231324	-0.205512	0.195957	-0.203767	0.204403	-0.00348906	0.11519	0.977008	0.996617
BRPF1	0.287149	0.738629	0.00549634	-0.0422278	0.391192	0.364431	-0.136363	-0.145612	0.0951999	0.308697	0.313434	0.212285	0.239367	0.315578	0.159351	0.204479	0.199359	0.256942	-0.0800156	0.0864698	0.397245	0.771809
BRPF3	0.0392977	-0.144986	-0.445956	0.167463	0.210584	0.00529658	-0.220133	-0.315377	-0.114003	0.15501	-0.603746	0.305914	0.0288868	0.228543	-0.188993	0.302133	-0.0800529	0.279609	-0.217879	0.189427	0.302083	0.71324
BRS3	0.0529429	0.473585	-0.2725	-0.071059	0.127293	-0.0678466	-0.362335	-0.308441	-0.12324	0.297228	NA	NA	0.0646933	0.314837	-0.115568	0.207941	-0.0254372	0.268883	-0.180261	0.116796	0.197611	0.63339
BRSK1	0.245341	0.758224	0.141665	0.120273	-0.142008	-0.145341	-0.0610878	0.316326	0.411062	-0.0623435	-0.152841	-0.470576	0.0860936	0.422235	0.0736885	0.229744	0.0798911	0.324147	-0.0124051	0.156003	0.939704	0.987705
BRSK2	0.301397	-0.224749	-0.14896	-0.327059	0.0501967	-0.0901221	-0.0558557	-0.118362	0.156902	0.0485611	0.693929	0.156827	-0.0924839	0.176207	0.166268	0.30297	0.0368921	0.272206	0.258752	0.0876822	0.0318477	0.380767
BRUNOL5	0.13906	0.393748	-0.102046	-0.106027	0.0601192	0.113859	0.444105	0.349404	NA	NA	NA	NA	0.187746	0.23118	0.135309	0.229027	0.161528	0.214872	-0.0524366	0.0740156	0.529751	0.835748
BRUNOL6	0.236574	0.356522	0.0797912	0.032896	-0.234904	0.273438	-0.386308	-0.00979553	NA	NA	NA	NA	0.163265	0.179288	-0.076212	0.284906	0.0435265	0.254852	-0.239477	0.124954	0.151155	0.585844
BRWD1	-0.0824388	-0.335297	-0.123312	-0.212329	-0.0952362	0.0638264	-0.0865526	-0.352697	-0.168256	-0.0141062	0.244175	-0.00187673	-0.14208	0.181691	-0.0519368	0.148533	-0.0970083	0.165075	0.090143	0.0823698	0.323689	0.729198
BRWD2	-0.0476357	-0.69128	-0.251468	-0.104739	-0.0742205	-0.035085	-0.429148	-0.111035	NA	NA	NA	NA	-0.235535	0.305773	-0.200618	0.177193	-0.218077	0.232109	0.0349167	0.210883	0.879021	0.969953
BRWD3	-0.189648	0.154692	-0.0530144	-0.160067	0.133463	0.403399	-0.230905	-0.0425697	0.0930981	0.000256868	-0.0406773	0.0547111	0.0684037	0.194429	-0.0479473	0.1459	0.0102282	0.174788	-0.116351	0.0763455	0.188014	0.624275
BSCL2	0.0258578	0.732883	0.288699	-0.144931	-0.0430542	-0.352186	-0.142906	-0.36525	0.0884871	0.117908	-0.0659925	-0.110141	-0.0202863	0.409665	0.0251819	0.151441	0.00244777	0.29542	0.0454682	0.165663	0.794709	0.942391
BSDC1	-0.532327	-0.120823	0.334267	0.0410097	-0.000868159	-0.159863	-0.0426285	0.0680321	0.109293	0.188588	-0.490135	0.405334	0.0703796	0.208137	-0.103733	0.341918	-0.0166768	0.284779	-0.174113	0.175035	0.36554	0.754197
BSG	0.121362	0.514478	0.0746559	-0.0725018	0.312143	-0.113423	0.324526	0.0631559	0.0158364	0.178866	0.0309773	0.41119	0.163628	0.255822	0.146583	0.138089	0.155106	0.1962	-0.0170442	0.140832	0.908385	0.978084
BSN	0.259366	0.177076	-0.180888	0.311889	0.396338	-0.0473227	0.124524	-0.146505	-0.143324	-0.0305235	-0.356235	-0.558122	-0.0489181	0.300136	0.0166303	0.289264	-0.0161439	0.28311	0.0655484	0.135104	0.648067	0.885476
BSND	-0.280593	0.302819	0.0473349	-0.06244	-0.179456	0.0898636	0.114032	0.311001	0.234694	0.0458097	NA	NA	0.137411	0.164382	-0.0127975	0.212393	0.0623066	0.195771	-0.150208	0.139035	0.34077	0.738637
BSPRY	-0.119014	0.353928	0.171949	-0.0435547	0.0545604	-0.410159	NA	NA	0.0440004	0.311205	0.229752	0.160898	0.0744635	0.312412	0.0762494	0.134499	0.0753565	0.226758	0.00178591	0.167661	0.992011	0.998202
BST1	-0.414594	-0.15805	0.366453	-0.0890633	-0.127185	-0.213695	-0.428244	0.402588	-0.259659	-0.0793237	-0.351486	-0.188321	-0.0543109	0.230093	-0.202452	0.300263	-0.128382	0.266516	-0.148142	0.173065	0.431104	0.788266
BST2	-0.344649	0.135355	-0.00274304	0.321543	-0.28158	0.290525	-0.45264	-0.258057	-0.236492	0.0592559	0.03906	0.307974	0.142766	0.223059	-0.213174	0.193781	-0.0352041	0.272465	-0.35594	0.0578371	0.0016475	0.15931
BTAF1	-0.235797	-0.580081	-0.19747	0.0609676	0.106427	0.327808	-0.251803	0.291543	-0.215701	0.112275	-0.370698	-0.225865	-0.00222553	0.345328	-0.194174	0.159405	-0.0981996	0.275324	-0.191948	0.120697	0.172633	0.607482
BTBD1	-0.164989	-0.394487	0.121762	-0.11908	0.0663451	-0.321284	0.0268423	0.0469992	-0.0105685	-0.0697558	-0.251216	-0.449093	-0.217783	0.198598	-0.035304	0.143466	-0.126544	0.190696	0.182479	0.0589357	0.0269679	0.361233
BTBD10	-0.298717	-0.720843	-0.231493	-0.365007	-0.106126	-0.369483	-0.123542	-0.400419	-0.202844	-0.257331	-0.444249	-0.4734	-0.43108	0.15814	-0.234495	0.124837	-0.332788	0.170267	0.196585	0.0616381	0.0242828	0.349214
BTBD11	0.253196	0.587868	0.226024	0.620159	0.180359	0.434836	0.0697391	0.495472	0.235796	0.138489	0.222353	-0.221168	0.342609	0.325136	0.197911	0.0672541	0.27026	0.236258	-0.144698	0.140702	0.350915	0.746105
BTBD12	-0.0641922	0.60973	0.0505963	0.143704	0.22906	0.433006	-0.450129	-0.308547	0.190708	0.188705	NA	NA	0.213319	0.347563	-0.0087914	0.272831	0.102264	0.316979	-0.222111	0.117859	0.132584	0.567224
BTBD16	0.226911	-0.455954	-0.212069	-0.219942	0.315471	-0.373977	NA	NA	0.289196	0.0876998	0.542401	0.376621	-0.11711	0.345358	0.232382	0.275595	0.0576358	0.347413	0.349492	0.141256	0.0686381	0.464022
BTBD2	0.0620938	0.505632	0.190941	0.163238	0.0647185	-0.00590698	NA	NA	0.0896553	0.13205	0.37515	0.181882	0.195379	0.188414	0.156512	0.13304	0.175945	0.155125	-0.0388676	0.108185	0.737555	0.919752
BTBD3	-0.127409	-0.304188	-0.52595	-0.51499	-0.274015	-0.444093	-0.143661	-0.359971	-0.134007	0.10629	-0.561982	0.128587	-0.231394	0.279684	-0.294504	0.20098	-0.262949	0.234526	-0.0631097	0.143506	0.678461	0.898207
BTBD6	-0.154011	-0.307202	-0.205873	-0.045381	0.242169	-0.151863	-0.272469	-0.369974	-0.203799	0.0093615	-0.695521	-0.380236	-0.207549	0.168868	-0.214917	0.299044	-0.211233	0.231572	-0.00736837	0.109318	0.948873	0.990048
BTBD7	-0.136269	-0.00738854	-0.331829	-0.353577	-0.258236	-0.181827	-0.0307269	0.29854	-0.309287	-0.223204	-0.747422	-0.132408	-0.0999774	0.225671	-0.302295	0.245892	-0.201136	0.248587	-0.202318	0.0951133	0.0867195	0.498534
BTBD8	0.212972	0.00163597	0.254405	-0.148101	-0.332694	-0.0520888	-0.435001	0.0272737	0.0519232	-0.0113323	-0.509151	0.323389	0.0234627	0.159248	-0.126258	0.339492	-0.0513975	0.264631	-0.149721	0.188126	0.462211	0.804591
BTBD9	0.174255	0.563648	0.462205	0.0992524	0.248157	0.124973	-0.298443	-0.337378	0.228596	0.0401327	-0.557041	0.532941	0.170595	0.33705	0.0429549	0.386297	0.106775	0.352009	-0.12764	0.218012	0.583657	0.857627
BTC	0.0688665	-0.299195	-0.0524786	-0.331293	-0.16022	-0.369061	-0.0534696	-0.156387	-0.156566	-0.47955	-0.507903	-0.429239	-0.344121	0.112814	-0.143628	0.197347	-0.243875	0.185609	0.200492	0.0675122	0.0311671	0.379153
BTD	0.340346	0.335218	0.0541007	-0.200561	0.0942062	-0.182628	0.3597	0.436674	-0.196286	-0.0508997	-0.811161	0.0981938	0.0726662	0.267277	-0.0265158	0.435732	0.0230752	0.348504	-0.099182	0.176681	0.598778	0.864751
BTF3	0.157344	-0.707784	-0.0234783	-0.243138	-0.0806259	-0.273878	0.313695	-0.04785	0.199208	-0.164469	0.262302	-0.384437	-0.303593	0.227686	0.138074	0.157679	-0.0827593	0.296759	0.441667	0.107218	0.00917998	0.261961
BTF3L4	0.258485	-0.209192	NA	NA	NA	NA	0.112798	-0.0875888	0.0193666	-0.260355	0.283572	-0.60588	-0.290754	0.222229	0.168556	0.124743	-0.0610992	0.296833	0.45931	0.153944	0.058428	0.441954
BTG1	-0.141067	-0.321565	-0.272618	0.139258	-0.097803	0.0587433	-0.328422	-0.384483	-0.16883	0.256379	-0.622283	0.33831	0.0144403	0.301001	-0.271837	0.19184	-0.128698	0.283306	-0.286277	0.1675	0.148125	0.583495
BTG2	0.00326589	0.0389728	0.234162	0.337297	0.0140863	0.0762473	0.262546	-0.29709	-0.136063	-0.226299	-0.460086	0.35178	0.0468181	0.27246	-0.0136814	0.265722	0.0165683	0.258526	-0.0604995	0.180211	0.750714	0.923897
BTG3	-0.169044	-0.629826	-0.223387	-0.192663	-0.267692	-0.520501	-0.481525	-0.276485	-0.107505	-0.119426	0.327649	-0.35102	-0.34832	0.195285	-0.153584	0.268099	-0.250952	0.245659	0.194736	0.135698	0.210739	0.646065
BTG4	-0.00446995	0.497626	-0.153761	-0.0196094	0.164591	0.155313	0.185322	-0.0690808	0.114406	0.00451326	NA	NA	0.113752	0.230344	0.0612176	0.140932	0.087485	0.182142	-0.0525348	0.12907	0.704828	0.908863
BTK	-0.630679	-0.0152028	0.133649	0.631438	-0.140018	0.535265	-0.673775	-0.21704	-0.281417	0.601695	-0.38552	0.594739	0.355149	0.371894	-0.329627	0.30499	0.0127612	0.482736	-0.684775	0.0853437	0.000486106	0.1252
BTLA	0.129754	0.736912	0.113916	0.396978	-0.387679	0.0829501	-0.370011	-0.0901782	-0.299605	0.518065	-0.48076	0.229019	0.312291	0.300443	-0.215731	0.267832	0.04828	0.386878	-0.528022	0.0909379	0.00213693	0.169863
BTN1A1	0.271459	0.383958	0.154693	0.238369	-0.0474959	0.10526	0.477116	0.354019	0.0927669	0.0813116	0.13354	0.249898	0.235469	0.124128	0.180347	0.178216	0.207908	0.149228	-0.0551227	0.0422628	0.248947	0.678254
BTN2A1	-0.01121	-0.612585	-0.321381	0.085308	-0.214463	-0.106694	-0.260157	0.0850296	0.0893614	-0.0698056	0.133098	0.0756115	-0.0905227	0.269286	-0.0974586	0.192769	-0.0939906	0.223305	-0.00693586	0.151236	0.965196	0.994297
BTN2A2	-0.0552646	0.1076	0.319113	0.37898	-0.126348	0.200546	-0.0557534	0.238716	-0.181912	0.306274	0.309197	0.293553	0.254278	0.0942765	0.0348388	0.221527	0.144559	0.198694	-0.219439	0.0760108	0.0343086	0.38699
BTN2A3	0.404101	0.670667	0.299228	-0.375137	0.122481	-0.135344	0.0767857	0.396241	-0.00991892	-0.00488152	NA	NA	0.110309	0.419831	0.178535	0.169157	0.144422	0.303887	0.0682264	0.183181	0.728449	0.916063
BTN3A1	0.108077	0.371217	0.38031	0.187132	-0.141303	-0.0829809	-0.152352	0.570086	-0.337906	0.223978	-0.546691	0.354318	0.270625	0.219538	-0.114978	0.326566	0.0778238	0.333068	-0.385603	0.170027	0.0726301	0.471837
BTN3A2	0.14306	-0.233647	0.127316	-0.142484	-0.0373455	0.0797279	-0.187293	0.00064691	-0.134772	0.331221	-0.515582	0.443424	0.0798147	0.264333	-0.100769	0.243397	-0.0104773	0.259965	-0.180584	0.200408	0.408849	0.776746
BTN3A3	-0.179434	-0.48246	0.127089	0.0604288	-0.277014	-0.126203	-0.508503	-0.183441	-0.384745	0.206173	-0.599157	0.327484	-0.033003	0.29299	-0.303627	0.259823	-0.168315	0.299464	-0.270624	0.181943	0.197063	0.633193
BTNL2	0.204122	0.50513	-0.0621579	-0.464213	0.109521	0.0643679	-0.135219	-0.229665	0.0419571	0.148878	-0.64668	-0.317291	-0.0487988	0.356676	-0.0814095	0.301993	-0.0651041	0.315549	-0.0326108	0.112066	0.782738	0.936633
BTNL3	0.0977309	0.127661	0.0650112	-0.0577311	-0.0136457	-0.463469	0.000327093	0.117928	0.0221466	0.171606	-0.486224	-0.286868	-0.0651455	0.258696	-0.0524424	0.216503	-0.058794	0.22753	0.0127032	0.0988678	0.902772	0.976276
BTNL8	0.0940423	-0.0529076	0.111464	0.0837716	-0.0702327	-0.0988771	-0.111861	-0.364744	-0.0402346	-0.0352524	-0.631082	-0.0804088	-0.091403	0.148467	-0.107984	0.271527	-0.0996935	0.208822	-0.0165811	0.113834	0.88988	0.972657
BTNL9	-0.250086	-0.267179	0.034566	0.336384	0.0487677	0.328831	0.297677	0.319148	-0.148628	-0.138494	-0.280133	-0.49991	0.01313	0.364027	-0.0496395	0.219321	-0.0182547	0.288398	-0.0627695	0.0806322	0.471509	0.810132
BTRC	0.21888	-0.0556241	0.116726	-0.139019	0.333961	-0.0100532	0.167307	-0.119536	0.114466	-0.0812707	-0.330403	-0.291993	-0.116249	0.097562	0.10349	0.227624	-0.00637986	0.202599	0.219739	0.0552147	0.0105337	0.273773
BUB1	-0.045515	-0.0456058	-0.443602	0.265706	-0.173124	-0.160803	0.423371	0.0309243	0.0196506	0.35084	0.556689	0.36759	0.134775	0.223033	0.056245	0.373999	0.0955101	0.296433	-0.0785302	0.159763	0.643859	0.883649
BUB1B	-0.206641	-0.252168	-0.165945	0.176121	-0.217821	-0.0697615	-0.0369039	-0.327639	0.130501	0.385572	0.525057	0.272197	0.0307203	0.291175	0.00470785	0.286924	0.0177141	0.27594	-0.0260124	0.108085	0.81937	0.947483
BUB3	-0.353706	-0.67069	-0.302761	0.0507541	-0.0717672	0.0344331	0.00558768	-0.237781	-0.124555	0.172338	0.295666	0.479958	-0.0284979	0.391232	-0.0919225	0.234174	-0.0602102	0.309188	-0.0634245	0.114591	0.603767	0.867488
BUD13	-0.0641282	-0.00435648	-0.105388	0.137151	0.0314422	-0.16473	NA	NA	-0.0426248	0.425787	0.125856	-0.0852193	0.0617265	0.232095	-0.0109687	0.0911902	0.0253789	0.170602	-0.0726952	0.130081	0.606073	0.867615
BUD31	0.328411	-0.195703	-0.275983	0.0103668	-0.0276416	-0.427789	NA	NA	0.280727	0.024563	0.757272	0.107309	-0.0962508	0.216338	0.212557	0.39088	0.0581531	0.339405	0.308808	0.162492	0.130171	0.564198
BVES	0.0962436	-0.0720088	0.130273	-0.130926	-0.0641907	0.267967	-0.176839	-0.204406	-0.068645	-0.4188	-0.193107	-0.506588	-0.17746	0.275313	-0.0460442	0.13484	-0.111752	0.217779	0.131416	0.104064	0.262337	0.688622
BXDC1	0.455415	-0.262139	-0.168078	-0.134343	0.261489	0.276435	0.1565	-0.160676	NA	NA	NA	NA	-0.0701806	0.237555	0.176331	0.260864	0.0530754	0.265917	0.246512	0.176487	0.256878	0.685833
BXDC2	-0.090229	-0.478556	-0.21714	-0.0366019	0.206504	0.274195	0.257585	-0.271653	NA	NA	NA	NA	-0.128154	0.323337	0.0391799	0.229597	-0.044487	0.274587	0.167334	0.172256	0.402987	0.773703
BXDC5	0.0982025	-0.414704	-0.095416	-0.116651	-0.0492571	-0.446378	-0.0304365	-0.276302	NA	NA	NA	NA	-0.313509	0.15059	-0.0192268	0.0829094	-0.166368	0.193412	0.294282	0.106173	0.0694681	0.466389
BYSL	0.483256	0.148746	-0.275581	0.181271	0.183468	0.203923	0.620372	0.193014	0.0874941	0.243353	0.652719	0.271046	0.206892	0.044009	0.291954	0.360631	0.249423	0.248937	0.0850622	0.144939	0.582779	0.857261
BZRAP1	0.0653392	0.143747	0.0379074	0.234745	0.0568841	0.266317	0.143965	0.41177	-0.000996473	-0.0813845	0.00690185	-0.25036	0.120806	0.244126	0.0516668	0.0523444	0.0862363	0.172159	-0.0691389	0.0825508	0.440478	0.791904
BZW1	0.501294	0.644436	-0.333294	0.0414926	-0.146447	-0.0807989	-0.588372	-0.518043	-0.160754	0.0285618	0.16609	-0.196598	-0.0134916	0.382176	-0.0935806	0.382333	-0.0535361	0.366857	-0.080089	0.0998512	0.458913	0.80184
BZW2	0.400017	-0.364569	-0.344996	-0.0778494	-0.0987831	-0.199475	0.383577	-0.162035	0.243764	0.0362021	0.47642	0.323682	-0.0740073	0.235896	0.176667	0.327126	0.0513297	0.301783	0.250674	0.147555	0.150099	0.585309
C10orf10	NA	NA	0.0771535	-0.0148019	0.0356164	-0.121506	-0.0946231	0.101029	-0.220645	-0.216639	-0.183313	-0.182548	-0.0868933	0.13009	-0.0771623	0.131046	-0.0820278	0.123208	0.00973103	0.0595676	0.878156	0.969493
C10orf107	NA	NA	-0.0480512	-0.100997	-0.3429	-0.187377	-0.116864	-0.508448	0.0314565	-0.378739	-0.0777806	-0.39484	-0.31408	0.165786	-0.110828	0.140688	-0.212454	0.180244	0.203252	0.110127	0.138692	0.576264
C10orf11	NA	NA	-0.0844011	0.170924	0.0932641	-0.0673573	-0.0974584	-0.414568	0.293462	-0.0351882	-0.09159	0.304714	-0.00829498	0.273571	0.0226553	0.171218	0.00718016	0.215773	0.0309503	0.150304	0.846911	0.957566
C10orf111	NA	NA	-0.208979	0.0372428	-0.252414	-0.0607735	0.392078	0.491199	-0.0533158	0.0500093	0.251071	0.209041	0.145344	0.216178	0.0256882	0.284469	0.085516	0.2464	-0.119655	0.0490058	0.071081	0.469109
C10orf113	NA	NA	NA	NA	NA	NA	0.439933	0.0457303	0.173018	0.0996902	NA	NA	0.0727102	0.0381554	0.306475	0.188737	0.189593	0.174856	0.233765	0.160437	0.382917	0.762772
C10orf114	NA	NA	0.00403683	0.064251	-0.0509848	-0.24601	-0.197808	-0.107522	-0.0846479	0.0529609	-0.0273569	-0.246438	-0.0965516	0.152591	-0.0713522	0.0777846	-0.0839519	0.114952	0.0251994	0.0753558	0.754873	0.925188
C10orf116	NA	NA	0.0887272	-0.257244	0.0199339	-0.0588881	-0.0143276	0.355711	0.0394535	-0.0708275	-0.253778	0.232574	0.0402649	0.248583	-0.0239982	0.133749	0.00813336	0.191211	-0.0642631	0.156667	0.702686	0.90791
C10orf118	NA	NA	-0.162618	-0.0355961	0.124365	-0.281255	-0.26251	0.0841855	-0.137044	0.0489238	-0.312623	0.085297	-0.0196891	0.154264	-0.150086	0.169343	-0.0848876	0.167467	-0.130397	0.142963	0.413313	0.778886
C10orf119	NA	NA	-0.254445	-0.0683135	0.151931	-0.0175698	-0.0854201	0.143147	0.0947615	-0.0073493	NA	NA	0.0124786	0.0911001	-0.0232933	0.184329	-0.00540735	0.135956	-0.035772	0.100385	0.745169	0.922158
C10orf12	NA	NA	-0.436981	-0.19256	0.204781	-0.0605743	-0.257034	0.0665645	-0.137805	0.119087	-0.197787	0.0460806	-0.00428038	0.123888	-0.164965	0.235051	-0.0846228	0.196338	-0.160685	0.107526	0.209387	0.645096
C10orf120	NA	NA	NA	NA	NA	NA	-0.114955	-0.240221	0.149533	-0.0448974	NA	NA	-0.142559	0.138114	0.0172888	0.187021	-0.0626351	0.162894	0.159848	0.0345824	0.13564	0.572494
C10orf122	NA	NA	0.14826	-0.218803	0.13714	-0.0285198	NA	NA	0.0947379	0.0687384	NA	NA	-0.059528	0.146257	0.126713	0.0282437	0.0335923	0.138857	0.186241	0.0989929	0.200653	0.636651
C10orf125	NA	NA	0.23553	-0.144253	-0.0840342	-0.419737	-0.235711	0.504815	0.037817	0.212711	0.26133	0.182324	0.0671718	0.356284	0.0429863	0.211294	0.0550791	0.276445	-0.0241856	0.204843	0.911705	0.979576
C10orf128	NA	NA	0.183101	0.239046	-0.331698	0.203848	NA	NA	-0.103593	0.0864514	-0.518548	0.216047	0.186348	0.068178	-0.192684	0.30258	-0.00316812	0.28684	-0.379033	0.15573	0.093005	0.510304
C10orf129	NA	NA	NA	NA	NA	NA	-0.42969	-0.391014	-0.0296507	0.134507	-0.0176593	0.213182	-0.0144415	0.328485	-0.159	0.234501	-0.0867207	0.267257	-0.144558	0.0563322	0.12419	0.555594
C10orf137	NA	NA	-0.256698	-0.0830461	0.169429	0.264764	-0.466712	-0.146566	-0.175823	0.127147	-0.116721	-0.241051	-0.0157506	0.207069	-0.169305	0.231104	-0.0925278	0.222135	-0.153554	0.0809601	0.13074	0.56486
C10orf2	NA	NA	-0.196713	0.16908	0.327798	0.316912	NA	NA	0.324244	0.390329	0.438129	0.0660942	0.235604	0.145728	0.223364	0.284998	0.229484	0.209653	-0.0122394	0.151685	0.94077	0.98784
C10orf25	NA	NA	-0.378409	0.233948	0.000415587	-0.248649	-0.14896	0.0641042	0.00575229	0.18195	-0.435944	-0.54752	-0.0632332	0.329226	-0.191429	0.207507	-0.127331	0.268096	-0.128196	0.148952	0.437961	0.79035
C10orf26	NA	NA	0.011013	0.0902399	0.314464	-0.0587299	-0.126343	0.379393	-0.00254173	-0.0982699	NA	NA	0.0781583	0.216605	0.0491478	0.187364	0.0636531	0.188131	-0.0290105	0.184191	0.884853	0.971166
C10orf27	NA	NA	0.246325	-0.0180705	0.0641819	-0.141851	0.590948	0.179042	-0.00202227	0.0921036	NA	NA	0.0278062	0.138918	0.224858	0.265691	0.126332	0.222752	0.197052	0.106287	0.16079	0.597824
C10orf28	NA	NA	-0.0512623	-0.362125	0.251309	-0.0410873	-0.254657	0.0264443	-0.0708636	0.0511256	NA	NA	-0.0814107	0.191159	-0.0313683	0.209539	-0.0563895	0.187599	0.0500424	0.148889	0.758926	0.927338
C10orf32	NA	NA	-0.177388	-0.48537	0.0267111	0.0165733	0.174881	0.330056	-0.0732732	-0.241584	-0.499145	-0.283396	-0.132744	0.314391	-0.109643	0.25356	-0.121194	0.269541	0.0231015	0.0977862	0.824847	0.949536
C10orf35	NA	NA	0.18385	0.173566	0.211662	-0.185955	0.168229	-0.0525462	0.19301	-0.218718	0.531574	0.0364408	-0.0494425	0.161561	0.257665	0.153924	0.104111	0.21984	0.307108	0.0866164	0.0238927	0.346872
C10orf4	NA	NA	-0.210899	-0.150333	0.0147493	-0.365273	0.334276	0.152305	-0.0784666	-0.253676	NA	NA	-0.154244	0.222417	0.014915	0.232166	-0.0696646	0.229079	0.169159	0.0901098	0.157121	0.593089
C10orf46	NA	NA	-0.268928	-0.210873	0.0152675	-0.151179	0.330416	0.347936	-0.130318	-0.0438826	NA	NA	-0.0144996	0.251308	-0.0133906	0.256902	-0.0139451	0.23527	0.00110901	0.0568974	0.985673	0.997879
C10orf47	NA	NA	-0.0179155	0.00351866	0.205121	-0.0814814	0.315834	-0.0954866	0.318572	0.204072	0.220667	0.0726038	0.0206454	0.12304	0.208456	0.136985	0.114551	0.157691	0.18781	0.0743149	0.0648559	0.459255
C10orf53	NA	NA	-0.0228971	-0.0868502	0.104564	-0.38041	0.205971	-0.229194	0.0625998	0.0877638	NA	NA	-0.152173	0.199884	0.0875594	0.0951036	-0.0323067	0.193442	0.239732	0.128908	0.159874	0.596754
C10orf54	NA	NA	0.495339	0.0314039	-0.0220321	-0.0485049	-0.645228	0.148079	-0.198754	0.0361923	-0.644868	0.221497	0.0777333	0.106565	-0.203109	0.477299	-0.0626878	0.35806	-0.280842	0.250669	0.325277	0.730252
C10orf55	NA	NA	NA	NA	NA	NA	0.0214126	-0.575633	0.129237	0.175762	0.372491	0.358891	-0.0136602	0.495221	0.17438	0.17984	0.08036	0.348773	0.18804	0.205238	0.456277	0.800131
C10orf57	NA	NA	-0.184572	-0.255611	-0.175345	-0.443931	-0.0467002	-0.180739	-0.146962	0.11376	-0.744098	-0.0151956	-0.156343	0.215658	-0.259535	0.276351	-0.207939	0.239939	-0.103192	0.179051	0.59527	0.862697
C10orf58	NA	NA	0.281743	-0.242811	0.275597	-0.216201	-0.48821	-0.518287	0.10303	-0.0301967	NA	NA	-0.251874	0.201222	0.04304	0.363725	-0.104417	0.314485	0.294914	0.125093	0.0996204	0.520345
C10orf62	NA	NA	-0.225364	-0.0239706	-0.0488662	0.306924	0.0183914	0.462868	0.0686922	0.120842	0.246218	-0.42156	0.0890208	0.339748	0.0118142	0.171872	0.0504175	0.257073	-0.0772066	0.197933	0.716369	0.912576
C10orf67	NA	NA	0.376373	0.050427	0.131639	0.257569	-0.157971	-0.00441854	0.192202	0.0828906	0.482525	0.555095	0.188313	0.227265	0.204954	0.246821	0.196633	0.223848	0.016641	0.0898633	0.862098	0.963615
C10orf68	NA	NA	-0.0663878	-0.0174625	-0.500917	-0.0525464	-0.030541	0.404183	-0.099718	-0.0437052	0.281113	-0.48429	-0.0387642	0.31439	-0.0832902	0.278631	-0.0610272	0.281042	-0.044526	0.220395	0.849754	0.958707
C10orf71	NA	NA	NA	NA	NA	NA	0.517262	0.277822	-0.0554456	0.0998444	-0.376703	-0.0684842	0.103061	0.173176	0.0283712	0.452838	0.065716	0.309345	-0.0746895	0.163151	0.692025	0.902708
C10orf72	NA	NA	0.0353484	0.0359172	-0.0188931	0.242622	-0.0844415	0.251063	-0.101155	-0.218764	NA	NA	0.0777097	0.221277	-0.0422853	0.0627614	0.0177122	0.163666	-0.119995	0.106923	0.343472	0.740782
C10orf76	NA	NA	0.00761489	-0.340016	0.188056	-0.0169651	0.362063	0.387701	0.0656865	-0.0790408	-0.680775	-0.305571	-0.0707785	0.291883	-0.011471	0.398003	-0.0411248	0.330522	0.0593075	0.124031	0.657493	0.890249
C10orf78	NA	NA	-0.0253974	0.0297499	0.322238	-0.0539581	-0.217723	-0.60144	-0.0692096	-0.0431651	NA	NA	-0.167203	0.291869	0.00247721	0.228511	-0.0823631	0.259063	0.169681	0.121558	0.257118	0.686131
C10orf79	NA	NA	-0.0325623	0.10318	-0.187816	0.0953865	0.103746	0.118392	0.0708135	0.0987487	NA	NA	0.103927	0.010158	-0.0114546	0.131134	0.0462362	0.105913	-0.115382	0.0621643	0.160454	0.597227
C10orf81	NA	NA	0.106823	0.127318	0.299531	-0.085917	-0.033749	0.190957	-0.0466121	0.08129	NA	NA	0.0784121	0.118421	0.0814982	0.161115	0.0799551	0.130911	0.00308618	0.134103	0.983085	0.997211
C10orf82	NA	NA	0.0526029	-0.110037	-0.0845219	-0.115322	-0.294688	0.00502908	0.364504	-0.104446	0.382814	-0.0800044	-0.0809562	0.0499322	0.0841423	0.291874	0.00159306	0.215736	0.165098	0.144059	0.315675	0.723411
C10orf84	NA	NA	-0.223722	-0.152109	-0.0141197	-0.37423	0.145915	-0.243032	0.117053	-0.385036	NA	NA	-0.288602	0.111563	0.00628165	0.16841	-0.14116	0.205752	0.294883	0.125948	0.101102	0.522763
C10orf88	NA	NA	-0.360209	0.205179	0.0565639	-0.428062	-0.36473	-0.28818	-0.15595	-0.179073	-0.145275	-0.440692	-0.226166	0.264057	-0.19392	0.175626	-0.210043	0.212101	0.0322457	0.179303	0.866022	0.964735
C10orf90	NA	NA	0.239953	-0.226646	0.0862028	0.298148	0.133074	0.00492603	0.202822	-0.00514403	-0.515561	-0.537658	-0.0932747	0.310599	0.0292982	0.310389	-0.0319882	0.29978	0.122573	0.111282	0.332519	0.733847
C10orf91	NA	NA	0.0395151	-0.205793	-0.00411919	-0.000869389	0.0279444	0.0836067	0.118229	0.2325	0.136175	0.237905	0.0694699	0.1843	0.0635488	0.0605985	0.0665093	0.129376	-0.00592104	0.065771	0.932595	0.98577
C10orf92	NA	NA	-0.0990884	0.138223	-0.0246307	0.08625	0.520378	0.546541	-0.0737393	0.0494188	NA	NA	0.205108	0.230519	0.08073	0.294724	0.142919	0.253812	-0.124378	0.0433819	0.0642049	0.456783
C10orf93	NA	NA	0.0855672	-0.217812	0.266891	0.387095	-0.137891	0.197911	-0.207467	0.0102687	NA	NA	0.0943657	0.258805	0.00177506	0.216485	0.0480704	0.226363	-0.0925906	0.139155	0.553392	0.845967
C10orf95	NA	NA	-0.316918	0.0231173	0.113803	-0.352995	0.0383481	0.13118	0.101517	0.191625	0.21446	-0.200203	-0.0414551	0.229432	0.0302421	0.204074	-0.00560652	0.208165	0.0716973	0.15756	0.67268	0.896231
C10orf96	NA	NA	0.0302219	0.0504404	-0.157297	-0.199924	-0.0535339	-0.187321	0.0149957	0.306304	NA	NA	-0.00762509	0.238881	-0.0414034	0.0854196	-0.0245142	0.16706	-0.0337783	0.0914792	0.736467	0.91931
C10orf99	NA	NA	NA	NA	NA	NA	-0.0657777	-0.0984799	-0.0211298	0.321545	-0.17974	0.345225	0.18943	0.249618	-0.0888827	0.0817907	0.0502738	0.225471	-0.278313	0.16417	0.23211	0.665152
C11orf1	NA	NA	0.136668	-0.339325	-0.0154957	-0.298045	0.409355	0.0427641	0.0857629	0.0369561	0.439878	0.0222504	-0.10708	0.193863	0.211234	0.202632	0.0520768	0.251193	0.318314	0.0744882	0.0129158	0.290767
C11orf10	NA	NA	0.263585	-0.275206	-0.140836	-0.139033	0.257134	-0.00920415	0.104997	0.0816852	0.331568	0.122586	-0.0438345	0.163742	0.16329	0.189126	0.0597276	0.199324	0.207124	0.0977114	0.10137	0.52302
C11orf16	NA	NA	-0.140807	-0.18207	0.220362	-0.247251	-0.224557	0.0453925	-0.117304	0.0861579	0.207913	0.251047	-0.0093448	0.203933	-0.0108787	0.209289	-0.0101117	0.194813	-0.00153388	0.129708	0.991131	0.997984
C11orf17	NA	NA	0.0606449	-0.039388	0.174118	-0.295739	-0.413484	-0.042886	0.182644	-0.263395	NA	NA	-0.160352	0.138297	0.000980562	0.28185	-0.0796857	0.222888	0.161333	0.196416	0.471623	0.810174
C11orf2	NA	NA	0.297099	0.0692221	0.287729	0.184837	0.0889122	-0.0605091	0.106616	0.322848	0.16145	0.29878	0.163035	0.160635	0.188361	0.0987351	0.175698	0.126409	0.0253258	0.085805	0.782562	0.936546
C11orf20	NA	NA	-0.329139	0.114411	-0.301489	-0.222002	NA	NA	0.0178726	0.0562121	0.0675681	0.0208361	-0.00763575	0.148027	-0.136297	0.208011	-0.0719664	0.180732	-0.128661	0.108203	0.31995	0.726115
C11orf21	NA	NA	0.095684	0.408066	-0.0245972	0.448793	NA	NA	-0.0947702	0.0923886	-0.284094	0.31056	0.314952	0.159308	-0.0769443	0.158923	0.119004	0.256089	-0.391896	0.089439	0.0220069	0.339051
C11orf24	NA	NA	0.000147167	0.200904	-0.0177144	-0.0703365	-0.522911	-0.0579966	0.085848	0.0245704	-0.301382	-0.184234	-0.0174185	0.142918	-0.151203	0.253791	-0.0843105	0.206583	-0.133784	0.0967486	0.238909	0.66944
C11orf30	NA	NA	0.254909	-0.117043	0.0207404	0.0570546	0.517794	0.365088	-0.231666	-0.165007	-0.221444	0.00195476	0.0284094	0.20823	0.0680665	0.321349	0.0482379	0.256132	0.0396571	0.102341	0.718122	0.913318
C11orf31	NA	NA	-0.340757	0.366442	-0.019626	-0.128786	0.218403	0.605164	0.218202	0.337399	0.0150408	0.342518	0.304547	0.266693	0.0182526	0.229332	0.1614	0.278844	-0.286295	0.136612	0.10416	0.526737
C11orf35	NA	NA	0.156445	-0.253935	0.285993	0.0400839	0.361409	0.392328	0.205972	0.232623	-0.283188	0.157032	0.113626	0.241986	0.145326	0.251945	0.129476	0.233487	0.0317	0.144796	0.837423	0.954711
C11orf36	NA	NA	0.190305	0.0428359	-0.310681	0.253417	0.455556	0.272787	NA	NA	NA	NA	0.18968	0.127539	0.111727	0.389116	0.150703	0.262476	-0.0779531	0.243286	0.779031	0.935033
C11orf40	NA	NA	0.0324729	-0.0335437	0.0200031	0.1024	-0.614774	0.134205	0.0972988	0.0876611	NA	NA	0.0726804	0.0734313	-0.11625	0.334072	-0.0217847	0.245641	-0.18893	0.189172	0.39153	0.768369
C11orf41	NA	NA	-0.24489	0.17811	-0.133271	-0.0115954	NA	NA	-0.237487	-0.171652	0.0525943	-0.515494	-0.130158	0.293991	-0.140764	0.138614	-0.135461	0.212857	-0.0106058	0.208235	0.962581	0.993585
C11orf42	NA	NA	0.0612737	-0.108061	0.130731	-0.0718225	0.160055	-0.0497537	0.0988976	0.0856949	-0.271012	0.246324	0.0204764	0.145974	0.0359891	0.17551	0.0282327	0.152407	0.0155127	0.1379	0.915852	0.980953
C11orf45	NA	NA	0.00430613	0.145472	-0.319699	0.21334	0.107922	0.132385	-0.10444	-0.111438	-0.215494	-0.171895	0.0415726	0.171411	-0.105481	0.16999	-0.0319541	0.178629	-0.147054	0.0996198	0.213946	0.64924
C11orf46	NA	NA	-0.250675	-0.192205	-0.182524	-0.0292724	-0.151106	-0.0989306	-0.291043	-0.19557	0.00893242	-0.351392	-0.173474	0.121289	-0.173283	0.115798	-0.173378	0.111794	0.000190733	0.0918083	0.998442	0.999601
C11orf48	NA	NA	-0.169498	0.331768	-0.181771	-0.312057	0.0205377	-0.0341709	0.0725227	0.314445	0.145662	0.256823	0.111362	0.279036	-0.0225093	0.146745	0.0444261	0.221706	-0.133871	0.112363	0.299353	0.711574
C11orf49	NA	NA	-0.0462227	0.0654109	0.0286413	0.0508379	0.536682	-0.0053034	0.0990616	0.0715182	0.488416	0.399045	0.116302	0.160944	0.221316	0.271314	0.168809	0.217467	0.105014	0.114085	0.409408	0.776908
C11orf51	NA	NA	-0.170919	0.0604972	-0.119961	-0.417032	-0.223051	-0.331814	0.0990156	0.137097	NA	NA	-0.137813	0.277189	-0.103729	0.141564	-0.120771	0.204572	0.0340839	0.111966	0.780708	0.935613
C11orf52	NA	NA	0.214511	-0.123286	-0.00898584	-0.451991	0.247742	0.405615	0.140293	0.234933	-0.251571	0.511197	0.115293	0.398143	0.0683979	0.204359	0.0918457	0.299373	-0.0468955	0.213899	0.837195	0.954711
C11orf53	NA	NA	NA	NA	NA	NA	0.0615007	0.159561	-0.224018	0.170545	-0.132822	-0.0402234	0.0966277	0.118644	-0.0984466	0.14583	-0.000909462	0.159854	-0.195074	0.099757	0.189697	0.625624
C11orf54	NA	NA	0.0373916	-0.30255	0.0624737	-0.125286	0.429024	0.215705	0.04264	-0.0828368	-0.509286	0.502863	0.041579	0.31814	0.0124487	0.335328	0.0270139	0.308536	-0.0291303	0.24822	0.912234	0.979655
C11orf57	NA	NA	-0.163097	-0.0623201	-0.221405	-0.114462	NA	NA	-0.18545	-0.127768	-0.0153783	-0.475624	-0.195044	0.189174	-0.146333	0.0905467	-0.170688	0.139746	0.048711	0.137615	0.746781	0.922797
C11orf58	NA	NA	-0.183042	-0.296113	0.136754	0.0775861	NA	NA	-0.073489	-0.271317	0.407658	-0.430415	-0.230065	0.216682	0.0719702	0.260175	-0.0790473	0.27422	0.302035	0.180944	0.193666	0.628947
C11orf61	NA	NA	-0.317102	-0.0679825	-0.159095	-0.119893	-0.35392	-0.147462	-0.125941	-0.017932	NA	NA	-0.0883175	0.0573374	-0.239014	0.113245	-0.163666	0.115731	-0.150697	0.0474778	0.0503235	0.418762
C11orf63	NA	NA	-0.00858381	-0.151812	-0.326765	0.0892788	-0.62418	-0.574726	0.00542785	-0.370361	-0.32619	0.158945	-0.169735	0.308102	-0.256058	0.262226	-0.212897	0.273534	-0.0863232	0.16361	0.625678	0.875051
C11orf65	NA	NA	-0.0724743	-0.277472	-0.164931	-0.381146	-0.11509	-0.281454	0.181004	0.032288	-0.0239972	0.094313	-0.162694	0.211583	-0.0390978	0.1336	-0.100896	0.179089	0.123596	0.0617184	0.115774	0.543838
C11orf67	NA	NA	0.00944011	-0.44768	-0.141363	-0.0563057	NA	NA	-0.0833506	-0.225541	-0.262212	0.285123	-0.111101	0.308965	-0.119371	0.113691	-0.115236	0.21557	-0.0082701	0.211288	0.971237	0.995087
C11orf68	NA	NA	0.430342	0.0956352	0.19836	-0.080962	NA	NA	0.0353394	-0.129783	-0.0464019	-0.194496	-0.0774014	0.124377	0.15441	0.210217	0.0385043	0.202293	0.231811	0.0450008	0.0141819	0.296189
C11orf70	NA	NA	-0.102773	-0.265965	-0.249198	-0.217967	0.103249	-0.169128	-0.189242	-0.378606	-0.17996	-0.206643	-0.247662	0.0809525	-0.123585	0.137072	-0.185623	0.124657	0.124077	0.0554039	0.088672	0.501968
C11orf71	NA	NA	0.154369	-0.238367	-0.155878	-0.390823	0.272469	0.631044	-0.131712	0.0224088	-0.12154	0.331619	0.0711762	0.41621	0.00354178	0.196484	0.037359	0.308902	-0.0676345	0.164962	0.702814	0.907985
C11orf73	NA	NA	0.0385538	-0.173898	-0.0605069	-0.113125	NA	NA	0.0194388	-0.249556	0.636791	-0.395603	-0.233045	0.121897	0.158569	0.321689	-0.0372382	0.307467	0.391614	0.218451	0.170928	0.607025
C11orf74	NA	NA	0.0111463	-0.368493	-0.216919	-0.440792	NA	NA	-0.111589	-0.419142	0.0966885	-0.171683	-0.350027	0.122695	-0.0551683	0.137604	-0.202598	0.198513	0.294859	0.033027	0.00296454	0.189038
C11orf75	NA	NA	-0.160059	0.164955	-0.0330728	-0.058199	NA	NA	-0.298757	0.242126	-0.516575	0.165943	0.128706	0.129741	-0.252116	0.207017	-0.0617051	0.258876	-0.380822	0.153988	0.0898204	0.505128
C11orf80	NA	NA	-0.000260882	-0.273557	0.0473606	-0.233755	NA	NA	0.0236672	0.24102	0.143175	0.146198	-0.0300235	0.261619	0.0534854	0.0628741	0.0117309	0.181714	0.0835089	0.120095	0.536853	0.839052
C11orf82	NA	NA	-0.37271	0.136525	-0.0615287	0.0491388	NA	NA	-0.0129873	0.240394	0.528159	0.364398	0.197614	0.135921	0.0202333	0.374247	0.108924	0.277369	-0.177381	0.140455	0.295859	0.709529
C11orf83	NA	NA	-0.345907	0.0687575	-0.32462	-0.303515	NA	NA	-0.0508944	0.32325	0.133911	0.0236176	0.0280275	0.257394	-0.146878	0.230406	-0.0594252	0.244715	-0.174905	0.129799	0.270549	0.694511
C11orf84	NA	NA	0.126692	0.398278	0.152482	-0.0407779	NA	NA	0.419498	0.137623	0.813076	0.0411159	0.13406	0.19064	0.377937	0.318867	0.255998	0.275943	0.243877	0.213811	0.336839	0.735743
C11orf85	NA	NA	0.214038	0.300674	-0.05943	0.189912	NA	NA	-0.0530913	0.163517	-0.46476	0.336615	0.247679	0.0839411	-0.0908108	0.279987	0.0784343	0.263349	-0.33849	0.158244	0.121964	0.55352
C11orf86	NA	NA	-0.0838757	-0.338602	0.0480844	-0.0567112	NA	NA	-0.131165	0.104059	-0.567823	0.191066	-0.025047	0.232875	-0.183695	0.267083	-0.104371	0.24699	-0.158648	0.224802	0.531227	0.835969
C11orf87	NA	NA	0.215072	-0.0185133	-0.273839	0.114944	NA	NA	0.0213891	0.10995	-0.305892	-0.351041	-0.0361651	0.218816	-0.0858174	0.248872	-0.0609913	0.218562	-0.0496523	0.130937	0.729783	0.916724
C11orf88	NA	NA	-0.140074	-0.0037466	0.403008	-0.190889	NA	NA	0.142683	0.0869182	NA	NA	-0.0359059	0.141668	0.135206	0.271618	0.0496499	0.215226	0.171112	0.218545	0.515642	0.830085
C11orf9	NA	NA	0.211154	0.365546	0.00635609	0.237019	0.405556	0.604186	-0.00910298	0.208375	-0.0609055	0.165848	0.316195	0.177392	0.110612	0.194756	0.213403	0.206358	-0.205583	0.013942	0.000123111	0.113986
C12orf10	NA	NA	0.228676	0.165074	0.198518	0.158452	-0.0178728	-0.356272	0.114679	0.146082	0.446448	-0.144423	-0.00621746	0.235208	0.19409	0.170393	0.093936	0.220538	0.200307	0.116117	0.159606	0.596149
C12orf11	NA	NA	-0.264568	0.0356443	-0.0520365	-0.368131	-0.320736	-0.0751339	-0.0689692	0.0509511	NA	NA	-0.0891673	0.194275	-0.176578	0.136155	-0.132872	0.162183	-0.0874103	0.139697	0.575871	0.85564
C12orf12	NA	NA	-0.128038	-0.350707	-0.267148	0.185372	-0.123368	0.0668615	0.120464	-0.133117	NA	NA	-0.0578978	0.23533	-0.0995227	0.161115	-0.0787103	0.188027	-0.0416248	0.170273	0.822641	0.948848
C12orf23	NA	NA	-0.104081	0.138713	-0.180643	-0.198085	-0.483995	-0.353642	-0.47513	-0.288362	-0.327171	-0.631226	-0.26652	0.278377	-0.314204	0.170942	-0.290362	0.219227	-0.0476835	0.0980326	0.652128	0.88715
C12orf24	NA	NA	-0.415778	0.323399	0.0124628	-0.0377866	0.162965	-0.166186	-0.00960237	-0.138563	NA	NA	-0.00478419	0.22564	-0.0624881	0.247694	-0.0336362	0.221507	-0.0577039	0.23462	0.821591	0.948419
C12orf26	NA	NA	-0.451856	-0.0226313	-0.348972	-0.341285	-0.17316	0.124968	-0.347826	-0.0348963	-0.648899	-0.385691	-0.131907	0.221124	-0.394143	0.174105	-0.263025	0.233036	-0.262235	0.0694766	0.0195293	0.329709
C12orf28	NA	NA	-0.160934	-0.207168	0.239268	0.0434015	0.276648	0.531322	-0.0914071	-0.0213159	NA	NA	0.0865598	0.314955	0.0658935	0.224106	0.0762267	0.253297	-0.0206663	0.095116	0.841933	0.95633
C12orf29	NA	NA	-0.183091	-0.322295	0.0324651	0.0602276	-0.0402756	-0.142606	-0.0430089	-0.248388	0.390456	-0.528815	-0.236375	0.217838	0.0313092	0.215408	-0.102533	0.248228	0.267684	0.16727	0.184781	0.621388
C12orf32	NA	NA	0.0719905	0.22756	-0.00855689	-0.168452	0.234749	0.458796	-0.0522519	0.395256	0.352794	-0.00657075	0.181318	0.265774	0.119745	0.170193	0.150531	0.212886	-0.0615729	0.143251	0.689465	0.902556
C12orf34	NA	NA	0.0163821	0.27369	0.276681	-0.257092	0.387124	0.69504	0.282965	0.180951	NA	NA	0.223147	0.390576	0.240788	0.157944	0.231968	0.275968	0.0176407	0.194743	0.933532	0.986071
C12orf35	NA	NA	-0.158202	0.252407	-0.0708355	0.0548493	-0.632771	-0.223962	-0.133452	0.32717	-0.0960716	0.391964	0.160486	0.249386	-0.218266	0.234138	-0.0288904	0.303075	-0.378752	0.065041	0.00433096	0.207277
C12orf36	NA	NA	-0.0768499	-0.188339	-0.0653855	-0.100076	0.167446	-0.00369409	-0.328738	0.102298	-0.1446	0.549901	0.0720179	0.288281	-0.0896256	0.178209	-0.00880385	0.241472	-0.161643	0.170353	0.396415	0.77145
C12orf39	NA	NA	0.0324634	-0.135121	-0.0434718	-0.15541	0.10255	0.51423	0.235362	0.0073613	-0.307186	-0.38942	-0.0316719	0.336723	0.00394328	0.201953	-0.0138643	0.262433	0.0356151	0.114564	0.771422	0.931879
C12orf4	NA	NA	-0.464164	-0.257895	-0.268761	-0.259912	0.0346514	0.307919	-0.206758	-0.18528	-0.368192	-0.200879	-0.119209	0.241094	-0.254645	0.189061	-0.186927	0.216369	-0.135435	0.0519817	0.0597053	0.446019
C12orf40	NA	NA	0.0831169	-0.0345934	-0.0880585	0.0351296	-0.179438	0.245905	0.0520425	0.116539	0.244286	-0.0692259	0.0587509	0.126506	0.0223897	0.163354	0.0405703	0.139068	-0.0363612	0.12365	0.783336	0.93704
C12orf41	NA	NA	-0.225379	0.149147	0.027337	-0.182193	0.0548131	0.165663	-0.152617	0.106196	NA	NA	0.0597033	0.1632	-0.0739616	0.136575	-0.00712916	0.156568	-0.133665	0.126484	0.368187	0.755312
C12orf42	NA	NA	-0.0334533	0.721331	-0.134529	0.374092	0.369226	0.235513	0.0866055	0.0486586	0.181276	0.601077	0.396134	0.271468	0.0938251	0.194866	0.24498	0.273891	-0.302309	0.168373	0.147011	0.58337
C12orf43	NA	NA	-0.371444	0.310383	-0.051656	0.0186149	-0.16551	0.0118324	-0.230409	-0.162227	-0.210125	-0.475736	-0.0594266	0.288014	-0.205829	0.115592	-0.132628	0.220816	-0.146402	0.153184	0.393331	0.769338
C12orf44	NA	NA	0.0721442	0.120644	0.0230734	0.174243	0.102073	0.25871	0.0467135	0.170134	0.273049	0.397181	0.224183	0.108692	0.103411	0.099279	0.163797	0.116974	-0.120772	0.0193027	0.00332807	0.195191
C12orf45	NA	NA	0.108158	0.0950542	0.0297554	-0.041246	-0.133636	-0.270918	0.221578	0.187652	0.648755	0.46832	0.0877724	0.27393	0.174922	0.294717	0.131347	0.272146	0.0871497	0.0314577	0.0503118	0.418762
C12orf48	NA	NA	-0.434183	-0.0193818	-0.105208	-0.197224	0.0446416	-0.0455326	0.0356304	0.236366	NA	NA	-0.00644336	0.17986	-0.11478	0.223717	-0.0606116	0.19664	-0.108336	0.123155	0.443803	0.793578
C12orf49	NA	NA	-0.0182718	-0.10356	-0.0985265	-0.297181	0.361565	0.233894	0.112599	0.25025	-0.284034	0.402905	0.0972614	0.28784	0.0146662	0.241375	0.0559638	0.254189	-0.0825951	0.161208	0.635398	0.879434
C12orf5	NA	NA	-0.25689	-0.0775121	-0.384767	-0.170805	-0.232832	0.121649	-0.15364	-0.00146984	0.450788	0.0250057	-0.0206265	0.110092	-0.115468	0.327261	-0.0680473	0.235553	-0.0948416	0.134738	0.520313	0.832291
C12orf50	NA	NA	-0.637116	-0.046129	0.26397	0.0223769	0.282103	0.37458	-0.0170248	-0.0120363	NA	NA	0.0846978	0.195268	-0.0270169	0.429166	0.0288404	0.314393	-0.111715	0.174712	0.568026	0.851814
C12orf51	NA	NA	0.0367932	-0.206685	0.407775	0.230952	NA	NA	0.0137352	0.0082241	-0.663682	-0.141378	-0.0272216	0.194206	-0.0513447	0.446375	-0.0392832	0.318941	-0.0241231	0.173458	0.898204	0.97479
C12orf52	NA	NA	0.0607513	0.200019	0.182804	-0.222305	-0.219543	-0.230838	0.277347	0.245482	0.0464737	0.207376	0.0399468	0.243927	0.0695666	0.18721	0.0547567	0.205585	0.0296198	0.101527	0.784988	0.937696
C12orf53	NA	NA	0.0268274	0.0759133	-0.00771227	0.22397	0.114545	0.0294615	0.0567939	0.0213116	-0.424505	-0.583736	-0.046616	0.311099	-0.0468101	0.215855	-0.046713	0.252433	-0.000194091	0.0670592	0.997829	0.999444
C12orf54	NA	NA	-0.350232	-0.325794	-0.1194	-0.266591	-0.559003	-0.430338	0.140432	0.0014	-0.0875909	-0.48711	-0.301687	0.190137	-0.195159	0.267564	-0.248423	0.225915	0.106528	0.0897278	0.300821	0.712213
C12orf56	NA	NA	0.219478	-0.227224	-0.107462	-0.0417034	NA	NA	-0.133906	0.00890197	-0.145108	0.292013	0.00799682	0.214837	-0.0417497	0.174866	-0.0168765	0.183283	-0.0497465	0.183811	0.80422	0.94465
C12orf57	NA	NA	0.0826793	0.0309876	-0.356996	-0.24996	-0.360681	-0.418466	-0.262285	-0.0652805	-0.606342	-0.387283	-0.218	0.196966	-0.300725	0.249319	-0.259363	0.216264	-0.0827244	0.0591813	0.234707	0.666306
C12orf59	NA	NA	0.112592	-0.235526	-0.0813739	-0.410164	-0.068896	-0.316148	-0.23177	0.0493803	0.483397	0.403934	-0.101705	0.330733	0.0427899	0.2749	-0.0294574	0.296651	0.144495	0.116488	0.282605	0.700461
C12orf60	NA	NA	-0.0669715	0.0459109	-0.286759	-0.245298	0.278965	0.0281152	0.126509	0.339214	0.448757	0.0969314	0.0529748	0.208267	0.1001	0.288021	0.0765374	0.238252	0.0471252	0.108468	0.686363	0.901978
C12orf61	NA	NA	-0.163593	0.00661366	0.123137	-0.223836	-0.0151185	0.390327	0.137779	0.103182	-0.0593752	-0.260166	0.00322419	0.264944	0.004566	0.127042	0.0038951	0.195887	0.00134181	0.133276	0.992449	0.998202
C12orf62	NA	NA	-0.0226891	-0.430709	-0.195381	-0.34138	-0.614599	-0.383868	-0.0598989	-0.122285	NA	NA	-0.31956	0.136483	-0.223142	0.271317	-0.271351	0.205397	0.0964183	0.131573	0.51674	0.830519
C12orf65	NA	NA	0.0525516	-0.0392258	-0.0666567	0.0142079	NA	NA	0.156932	0.321991	0.0789843	-0.53178	-0.058702	0.353282	0.0554528	0.0926839	-0.00162459	0.246767	0.114155	0.173953	0.558512	0.847579
C12orf66	NA	NA	-0.0969281	0.192419	0.105196	0.0225788	NA	NA	-0.0450966	0.126003	0.370727	0.136647	0.119412	0.0708218	0.0834745	0.209811	0.101443	0.146235	-0.0359374	0.118831	0.782085	0.936345
C12orf68	NA	NA	-0.0363034	0.18566	-0.0522953	-0.13037	NA	NA	-0.153089	0.0230923	-0.0716249	-0.319888	-0.0603764	0.215829	-0.078328	0.0518904	-0.0693522	0.145636	-0.0179516	0.110585	0.881362	0.97036
C12orf69	NA	NA	-0.154451	0.274221	0.0619314	0.0710508	NA	NA	0.0240621	0.0695773	-0.169516	-0.255183	0.0399166	0.218961	-0.0594933	0.119509	-0.00978836	0.171732	-0.0994099	0.113183	0.444437	0.793882
C12orf73	NA	NA	0.0415416	-0.0769031	0.0139208	-0.173827	NA	NA	0.119	0.0128886	0.293807	0.0781786	-0.0399156	0.109597	0.117067	0.125942	0.0385758	0.137792	0.156983	0.0265499	0.00966267	0.266399
C13orf1	NA	NA	-0.184584	-0.289842	0.110933	-0.614787	0.201234	-0.455182	0.384879	-0.0956757	NA	NA	-0.363872	0.22264	0.128115	0.237592	-0.117878	0.338518	0.491987	0.138852	0.0382746	0.397599
C13orf16	NA	NA	0.110097	0.0666872	0.00934529	0.0586935	-0.0375198	0.221264	0.186612	0.111039	NA	NA	0.114421	0.0748574	0.0671337	0.100686	0.0907773	0.0859367	-0.0472872	0.075308	0.574605	0.854994
C13orf18	NA	NA	0.220497	-0.0401371	0.267537	0.375009	0.0194373	-0.0668518	0.356244	0.46142	NA	NA	0.18236	0.274833	0.215929	0.142574	0.199145	0.203482	0.0335688	0.0882613	0.729029	0.916383
C13orf23	NA	NA	-0.0108658	0.171334	0.294098	-0.362036	0.454347	0.101046	0.460995	0.251248	NA	NA	0.0403982	0.275217	0.299644	0.220918	0.170021	0.269408	0.259246	0.174091	0.233207	0.665493
C13orf26	NA	NA	0.164905	-0.0274435	-0.30292	-0.0170776	-0.0594189	-0.0991101	-0.186056	-0.0900703	NA	NA	-0.0584254	0.0421354	-0.0958726	0.20028	-0.077149	0.135471	-0.0374473	0.101605	0.736931	0.919593
C13orf33	NA	NA	0.0603879	0.0363574	0.0704203	-0.206896	NA	NA	-0.141769	-0.336019	-0.129389	-0.303087	-0.202411	0.168342	-0.0350876	0.11622	-0.118749	0.161038	0.167324	0.0527549	0.0504139	0.419019
C14orf1	NA	NA	0.106762	0.0334846	-0.122984	-0.354947	-0.469875	-0.367839	-0.0730261	0.180422	0.283647	-0.101953	-0.122166	0.240175	-0.0550952	0.281921	-0.0886308	0.249422	0.0670713	0.114022	0.587985	0.859609
C14orf101	NA	NA	-0.0754063	0.0208484	-0.038685	0.103682	0.351812	0.324524	-0.0885429	0.129199	0.0681273	0.131468	0.141944	0.111508	0.0434611	0.183024	0.0927028	0.152014	-0.0984833	0.0407474	0.0730055	0.471837
C14orf102	NA	NA	0.000478644	-0.197355	0.181651	0.18395	-0.24231	0.205625	-0.16756	0.111848	-0.187274	-0.39687	-0.0185603	0.266159	-0.0830026	0.173502	-0.0507815	0.214516	-0.0644423	0.13058	0.647522	0.885398
C14orf104	NA	NA	-0.447605	-0.0788753	-0.192574	-0.312307	-0.0639585	-0.377396	-0.331181	-0.0350386	NA	NA	-0.200904	0.169275	-0.25883	0.166569	-0.229867	0.158524	-0.0579253	0.164017	0.747322	0.92304
C14orf105	NA	NA	-0.192965	-0.213521	0.0478131	0.122309	0.258526	0.398142	-0.0798496	0.165058	0.293616	0.22407	0.139211	0.223394	0.0654281	0.210677	0.10232	0.208372	-0.0737833	0.0561522	0.259139	0.686634
C14orf106	NA	NA	-0.269433	0.211681	-0.195586	0.0617078	-0.203269	-0.0629386	-0.307287	0.243705	NA	NA	0.113539	0.141899	-0.243894	0.053712	-0.0651774	0.215333	-0.357432	0.0957094	0.0334696	0.384455
C14orf109	NA	NA	-0.312323	-0.298187	-0.292231	-0.453698	NA	NA	-0.362136	0.00915468	-0.461137	0.186197	-0.139133	0.289872	-0.356957	0.0754144	-0.248045	0.228046	-0.217823	0.181057	0.315236	0.723106
C14orf115	NA	NA	-0.0920003	0.407491	-0.154276	0.443492	0.251218	0.265492	0.110639	0.301847	NA	NA	0.354581	0.0845029	0.0288954	0.186438	0.191738	0.219688	-0.325685	0.135185	0.0950862	0.512844
C14orf118	NA	NA	-0.274502	-0.437577	0.00665527	0.371562	0.413842	0.352202	-0.264636	-0.00781374	-0.143509	-0.243246	0.00702541	0.357967	-0.0524298	0.284404	-0.0227022	0.306402	-0.0594552	0.105304	0.602501	0.866809
C14orf119	NA	NA	-0.354449	-0.190194	-0.286234	-0.206257	-0.354317	-0.153599	-0.384742	0.187387	-0.148053	-0.351376	-0.142808	0.199322	-0.305559	0.0951566	-0.224183	0.17041	-0.162751	0.124478	0.26114	0.688386
C14orf126	NA	NA	-0.13812	0.0430321	-0.0672874	0.0132687	0.344473	0.559542	-0.343749	-0.0137033	0.121069	-0.149143	0.0905992	0.272261	-0.0167227	0.261576	0.0369383	0.257981	-0.107322	0.102449	0.353962	0.747838
C14orf129	NA	NA	-0.232548	-0.258427	-0.264543	-0.321162	-0.0888839	0.0193066	-0.324581	0.207835	-0.440503	-0.0686439	-0.0842181	0.213744	-0.270212	0.12873	-0.177215	0.193079	-0.185994	0.114969	0.181021	0.618416
C14orf133	NA	NA	-0.0370438	0.00961145	-0.107523	-0.160402	0.635091	0.494786	NA	NA	-0.510432	-0.451927	-0.0269829	0.396636	-0.00497683	0.474944	-0.0159799	0.405259	0.0220061	0.0466764	0.669479	0.895023
C14orf135	NA	NA	-0.4415	0.0480955	-0.239398	0.30867	-0.0253074	0.140715	-0.429177	-0.0572697	-0.402418	-0.242924	0.0394574	0.207303	-0.30756	0.177511	-0.134051	0.257982	-0.347017	0.0804032	0.0124871	0.289067
C14orf138	NA	NA	-0.600775	-0.0358409	-0.362973	0.158116	0.143222	0.464241	-0.409145	-0.000473154	NA	NA	0.146511	0.227994	-0.307418	0.317579	-0.0804535	0.352667	-0.453929	0.0551861	0.00376148	0.201246
C14orf139	NA	NA	-0.0609065	0.268832	-0.321541	0.098861	-0.52182	0.187189	-0.236041	-0.0363155	NA	NA	0.129642	0.130607	-0.285077	0.191515	-0.0777179	0.268645	-0.414719	0.108044	0.0311827	0.379153
C14orf142	NA	NA	-0.323273	-0.0246725	-0.267987	-0.513465	-0.532246	-0.411683	-0.275685	0.191795	-0.452773	0.431773	-0.0652506	0.398643	-0.370393	0.116897	-0.217822	0.320261	-0.305142	0.186997	0.178057	0.614131
C14orf143	NA	NA	-0.000354799	-0.174161	-0.10644	-0.393014	-0.0769598	-0.273867	-0.0492812	0.0155952	NA	NA	-0.206362	0.172914	-0.058259	0.0451097	-0.13231	0.141255	0.148103	0.0750426	0.142948	0.580397
C14orf145	NA	NA	-0.397332	-0.0508279	-0.236548	-0.0413384	-0.225739	-0.0558296	-0.316335	-0.0219544	NA	NA	-0.0424876	0.0149499	-0.293989	0.0798681	-0.168238	0.144575	-0.251501	0.0415233	0.00902965	0.261353
C14orf147	NA	NA	-0.145166	-0.349585	-0.0497479	-0.282198	-0.0540117	-0.155327	-0.383333	-0.075291	NA	NA	-0.2156	0.123432	-0.158065	0.156494	-0.186832	0.134057	0.0575356	0.125078	0.676807	0.898082
C14orf148	NA	NA	0.105748	0.220893	-0.241336	-0.259101	0.230902	0.17118	-0.0539155	0.214365	NA	NA	0.0868345	0.231676	0.0103496	0.204303	0.0485921	0.206308	-0.0764849	0.0740019	0.37736	0.759835
C14orf149	NA	NA	-0.165061	0.11262	-0.378699	-0.0849688	-0.30736	-0.0384732	-0.264844	-0.342714	-0.0645107	-0.37626	-0.145959	0.208499	-0.236095	0.123215	-0.191027	0.168301	-0.0901356	0.12213	0.501451	0.822878
C14orf153	NA	NA	-0.139255	-0.155584	-0.224522	0.0884477	-0.344254	-0.0977261	-0.247097	-0.373884	NA	NA	-0.134687	0.190444	-0.238782	0.0842664	-0.186734	0.147252	-0.104096	0.104771	0.393677	0.769338
C14orf156	NA	NA	-0.168365	-0.0986498	-0.370042	-0.214434	-0.25465	-0.101618	-0.298715	-0.18674	NA	NA	-0.15036	0.059101	-0.272943	0.0843873	-0.211652	0.094033	-0.122583	0.0202594	0.00905573	0.261353
C14orf159	NA	NA	-0.0482077	0.162287	-0.186582	0.362913	-0.040247	0.216151	-0.305735	0.190653	-0.753758	-0.319473	0.122506	0.25891	-0.266906	0.293338	-0.0721999	0.331902	-0.389412	0.066629	0.00427392	0.207277
C14orf162	NA	NA	0.188948	-0.310461	-0.0428551	0.00034637	-0.215993	-0.115313	-0.0218445	0.283005	NA	NA	-0.0356057	0.248129	-0.0229362	0.165895	-0.0292709	0.195517	0.0126695	0.171684	0.945818	0.98909
C14orf166	NA	NA	-0.499899	0.0176068	-0.287038	-0.492531	-0.669829	-0.576402	-0.282779	-0.123296	-0.0532764	-0.457221	-0.326369	0.258267	-0.358564	0.235011	-0.342466	0.233409	-0.0321955	0.15846	0.848913	0.958707
C14orf166B	NA	NA	NA	NA	NA	NA	-0.0466453	0.16162	0.121176	0.160134	0.189216	-0.160168	0.0538619	0.185357	0.0879155	0.121397	0.0708887	0.141371	0.0340536	0.165067	0.855651	0.96049
C14orf169	NA	NA	-0.322948	0.155133	0.12297	-0.0315445	-0.367794	-0.366611	-0.212105	0.137572	0.352982	-0.0924375	-0.0395777	0.211603	-0.0853791	0.311379	-0.0624784	0.252141	-0.0458014	0.167723	0.798313	0.942547
C14orf177	NA	NA	0.234025	0.046014	-0.1468	-0.26257	NA	NA	0.108137	0.0631773	NA	NA	-0.0511263	0.183317	0.0651206	0.194022	0.00699715	0.180427	0.116247	0.041296	0.106429	0.531228
C14orf178	NA	NA	0.0506177	0.0388378	-0.120111	0.235037	NA	NA	-0.105557	0.112824	0.114085	-0.118215	0.0671209	0.147686	-0.0152413	0.115783	0.0259398	0.130504	-0.0823622	0.129354	0.569566	0.852573
C14orf2	NA	NA	-0.0153648	-0.370615	-0.264251	-0.264927	0.0278416	-0.128557	-0.235907	0.14102	-0.159881	-0.211248	-0.166865	0.193236	-0.129512	0.130563	-0.148189	0.156715	0.0373529	0.120083	0.771293	0.931879
C14orf21	NA	NA	-0.171748	0.0657764	0.20655	0.0363994	-0.230771	0.087876	-0.172037	0.18219	NA	NA	0.0930604	0.0630497	-0.0920014	0.20096	0.000529506	0.169696	-0.185062	0.120896	0.22333	0.657765
C14orf28	NA	NA	-0.154113	-0.0734261	-0.412591	-0.397288	-0.176236	-0.107772	-0.460182	-0.34513	-0.521757	-0.492947	-0.283313	0.184137	-0.344976	0.168818	-0.314144	0.169682	-0.0616631	0.01801	0.0266861	0.360094
C14orf37	NA	NA	-0.0630466	0.010042	-0.18009	0.0583732	-0.297059	-0.204208	-0.238549	-0.346915	0.0572693	-0.565873	-0.209716	0.257811	-0.144295	0.142066	-0.177005	0.199248	0.0654212	0.149913	0.685072	0.901598
C14orf39	NA	NA	0.0405707	-0.230088	0.0251446	-0.131895	0.424704	0.200306	-0.011	-0.0616609	-0.0421354	-0.42156	-0.128979	0.228471	0.0874569	0.191249	-0.0207612	0.229059	0.216436	0.0550354	0.0170646	0.314461
C14orf4	NA	NA	0.292846	-0.0772624	0.278734	0.00501883	-0.467508	-0.661468	0.00968049	-0.328914	NA	NA	-0.265656	0.299681	0.028438	0.355375	-0.118609	0.342529	0.294094	0.0389451	0.00481516	0.211575
C14orf43	NA	NA	-0.00842768	-0.182297	-0.135077	0.18982	-0.0545548	0.0108233	-0.349484	-0.0196508	-0.764608	0.207418	0.0412227	0.161472	-0.26243	0.309721	-0.110604	0.282551	-0.303653	0.191398	0.187812	0.624275
C14orf45	NA	NA	-0.101833	-0.412228	-0.310277	-0.421609	-0.440192	-0.0203405	-0.270543	-0.45623	-0.645971	-0.381542	-0.33839	0.179778	-0.353763	0.203188	-0.346076	0.18105	-0.0153734	0.139326	0.917453	0.981275
C14orf49	NA	NA	-0.0196474	0.356373	-0.154872	0.314787	-0.125961	0.318441	-0.130273	0.130965	NA	NA	0.280142	0.101213	-0.107689	0.0600597	0.0862265	0.221159	-0.38783	0.0466025	0.00363621	0.197585
C14orf50	NA	NA	0.0579671	-0.402972	-0.250543	-0.497614	0.014442	-0.253856	-0.221502	0.168979	NA	NA	-0.246366	0.294516	-0.0999088	0.158615	-0.173137	0.232562	0.146457	0.185331	0.48709	0.817569
C14orf68	NA	NA	0.259301	-0.179463	0.162783	-0.25047	-0.156113	-0.19812	-0.000630958	0.22896	NA	NA	-0.0997734	0.221207	0.0663351	0.183035	-0.0167191	0.207876	0.166108	0.160052	0.37565	0.759455
C14orf73	NA	NA	0.104912	0.0683547	0.141105	0.276143	-0.0171237	0.526115	0.00395331	0.316816	NA	NA	0.296857	0.187617	0.0582117	0.07675	0.177535	0.184071	-0.238646	0.124082	0.150152	0.585309
C14orf79	NA	NA	0.0796815	0.0892842	0.0949886	0.271805	0.135886	0.0825252	0.0420209	-0.0764654	0.151849	-0.267369	0.0199561	0.202486	0.100885	0.0440788	0.0604207	0.144587	0.0809292	0.0977852	0.454403	0.799457
C14orf80	NA	NA	-0.172603	0.157382	0.143768	-0.127722	-0.224174	-0.193905	-0.250029	0.206187	0.125573	0.27395	0.0631784	0.209932	-0.0754929	0.193973	-0.00615726	0.204087	-0.138671	0.125999	0.33286	0.733909
C14orf93	NA	NA	0.0849602	-0.0470101	0.0690385	-0.47605	0.115287	-0.176659	0.0915623	0.186149	0.0260932	-0.017397	-0.106194	0.244239	0.0773883	0.0331492	-0.0144026	0.190689	0.183582	0.110022	0.170523	0.607025
C15orf17	NA	NA	0.228651	0.0196369	0.0367109	0.0490375	-0.125809	0.114155	-0.129906	-0.260999	NA	NA	-0.0195423	0.165745	0.00241187	0.169616	-0.00856521	0.155696	0.0219542	0.0986066	0.83811	0.954796
C15orf2	NA	NA	-0.199353	0.150306	-0.174375	-0.0650894	-0.227532	-0.0664586	0.0385568	-0.00330706	NA	NA	0.00386277	0.101975	-0.140676	0.121446	-0.0684066	0.129409	-0.144539	0.0807963	0.171573	0.60735
C15orf21	NA	NA	-0.383947	0.315477	0.229952	0.00173144	-0.118036	0.3712	-0.0939759	-0.0764755	NA	NA	0.152983	0.223272	-0.0915019	0.251374	0.0307407	0.255976	-0.244485	0.212494	0.333307	0.734303
C15orf23	NA	NA	-0.300175	-0.0532311	-0.262056	-0.462529	0.115459	-0.148297	0.104974	0.126896	0.45449	0.0762217	-0.0921877	0.233548	0.0225384	0.311107	-0.0348247	0.266298	0.114726	0.111466	0.361528	0.75195
C15orf24	NA	NA	0.0605168	0.0814423	-0.0059063	-0.0884554	0.324434	0.321736	0.119383	-0.00183446	NA	NA	0.0782221	0.176541	0.124607	0.142711	0.101415	0.150666	0.0463848	0.0333505	0.258487	0.686463
C15orf26	NA	NA	-0.601008	-0.024837	-0.0961501	-0.0145859	-0.0468872	-0.332167	0.122091	0.0412211	-0.296076	-0.220767	-0.110227	0.158786	-0.183606	0.276887	-0.146917	0.216276	-0.073379	0.142355	0.633409	0.878899
C15orf27	NA	NA	-0.123635	0.620045	-0.273294	0.40399	0.0610733	-0.0173927	-0.145574	0.270886	-0.0998362	0.335018	0.322509	0.231042	-0.116253	0.119677	0.103128	0.289078	-0.438762	0.144552	0.0385785	0.397599
C15orf29	NA	NA	-0.0256852	-0.158804	-0.367377	-0.318513	-0.44447	-0.276069	-0.116697	-0.0402329	-0.360781	0.0476202	-0.1492	0.154489	-0.263002	0.181046	-0.206101	0.169625	-0.113802	0.088417	0.267487	0.69243
C15orf32	NA	NA	-0.0173236	-0.188744	0.118419	0.22862	0.240258	-0.121334	-0.105066	0.129592	NA	NA	0.0120336	0.199021	0.059072	0.151798	0.0355528	0.16578	0.0470384	0.134936	0.750421	0.923851
C15orf33	NA	NA	-0.159429	-0.274917	0.161987	-0.0557607	0.334703	0.0361636	-0.193978	0.0411463	-0.0536475	-0.341439	-0.118961	0.178544	0.017927	0.225045	-0.0505172	0.204651	0.136888	0.0985627	0.237208	0.667972
C15orf37	NA	NA	-0.16031	-0.184261	0.130029	-0.337569	0.145087	-0.185009	0.0621927	-0.188014	-0.372789	-0.0641207	-0.191795	0.097041	-0.039158	0.222951	-0.115476	0.180967	0.152637	0.135936	0.324337	0.729502
C15orf38	NA	NA	0.112682	-0.331754	0.022556	-0.279569	0.309698	0.176779	-0.0924493	0.24313	-0.828766	-0.487189	-0.13572	0.325513	-0.0952558	0.435646	-0.115488	0.363177	0.0404646	0.162415	0.81552	0.94721
C15orf39	NA	NA	-0.0452758	-0.0315329	0.0374785	0.0598058	-0.136446	-0.102238	0.276429	0.305434	0.015699	0.0371607	0.0537261	0.154323	0.0295768	0.153588	0.0416514	0.145708	-0.0241493	0.00349007	0.00228927	0.174571
C15orf40	NA	NA	-0.0638811	-0.065709	-0.091466	-0.496325	0.264406	0.350957	0.077147	0.0843007	-0.371677	-0.106205	-0.0465962	0.30877	-0.0370942	0.234293	-0.0418452	0.258447	0.00950197	0.109882	0.935245	0.986732
C15orf41	NA	NA	-0.23997	0.0107119	-0.0625762	0.145671	0.421317	0.185381	0.196741	-0.356331	0.404983	-0.434499	-0.0898131	0.287719	0.144099	0.290648	0.027143	0.299225	0.233912	0.212004	0.331794	0.733557
C15orf42	NA	NA	-0.376944	0.241998	0.198933	-0.171573	0.356783	0.350005	0.16163	0.354661	0.583655	0.264004	0.207819	0.217969	0.184811	0.355302	0.196315	0.278153	-0.023008	0.181273	0.905125	0.976762
C15orf43	NA	NA	0.237913	-0.240705	-0.15103	-0.160047	0.31448	0.471473	-0.0799005	0.0845878	NA	NA	0.0388272	0.319878	0.0803657	0.230116	0.0595965	0.25892	0.0415386	0.151095	0.801227	0.943672
C15orf44	NA	NA	-0.0811645	-0.0740747	0.0300734	-0.0605757	0.417454	0.151884	0.0869884	0.465499	0.0376576	0.105457	0.117638	0.218428	0.0982017	0.188764	0.10792	0.192733	-0.0194361	0.106013	0.863451	0.963822
C15orf48	NA	NA	-0.0563319	-0.335356	-0.375468	-0.305448	-0.319645	-0.188771	-0.496422	0.266108	-0.378152	0.239833	-0.0647267	0.295289	-0.325204	0.16353	-0.194965	0.263601	-0.260477	0.190263	0.242827	0.673864
C15orf5	NA	NA	-0.303802	-0.264242	-0.0872151	-0.441552	-0.488735	-0.346236	-0.189566	0.0561798	NA	NA	-0.248963	0.215946	-0.267329	0.172084	-0.258146	0.181033	-0.0183667	0.13117	0.897515	0.974588
C15orf52	NA	NA	-0.0734931	-0.0443121	0.0154889	-0.0480146	NA	NA	0.188642	-0.335527	-0.467087	-0.436414	-0.216067	0.20047	-0.0841124	0.277547	-0.15009	0.234973	0.131954	0.13258	0.392958	0.769338
C15orf55	NA	NA	-0.146213	0.162676	-0.36255	0.0807039	NA	NA	-0.0981145	0.233184	-0.756689	0.0187144	0.12382	0.0937664	-0.340892	0.30011	-0.108536	0.322598	-0.464711	0.107653	0.0229019	0.34354
C15orf56	NA	NA	0.188354	0.131476	-0.131995	0.283005	NA	NA	0.169228	0.103927	0.540471	-0.100337	0.104518	0.157639	0.191514	0.275037	0.148016	0.212678	0.0869967	0.216041	0.714157	0.912116
C15orf57	NA	NA	0.13198	-0.0431525	-0.404724	-0.104484	NA	NA	0.0924129	0.0999852	-0.541101	0.325576	0.0694812	0.191019	-0.180358	0.342751	-0.0554385	0.289517	-0.249839	0.227728	0.35277	0.747725
C15orf59	NA	NA	0.0646364	-0.00425387	-0.183385	-0.0769163	NA	NA	-0.0794477	-0.279326	-0.143199	-0.567393	-0.231972	0.25209	-0.0853488	0.108763	-0.158661	0.19608	0.146624	0.111796	0.281022	0.69917
C15orf60	NA	NA	-0.296228	-0.07912	0.0955537	0.231148	NA	NA	0.124873	0.00330182	NA	NA	0.0517767	0.160714	-0.0252671	0.235117	0.0132548	0.184998	-0.0770438	0.102057	0.529092	0.835748
C15orf61	NA	NA	-0.111007	-0.0122238	-0.0351059	-0.555712	NA	NA	0.0364657	0.00570652	-0.201463	-0.176891	-0.18478	0.260585	-0.0777776	0.102103	-0.131279	0.19194	0.107002	0.140398	0.501422	0.822878
C15orf62	NA	NA	0.175706	0.440391	-0.0508347	-0.156132	NA	NA	0.291926	0.313563	0.317274	-0.0396277	0.139549	0.28303	0.183518	0.167954	0.161533	0.216732	0.0439691	0.129505	0.7566	0.925776
C16orf11	NA	NA	-0.0278688	-0.0389849	-0.128177	0.262738	NA	NA	0.00416294	0.0474775	NA	NA	0.0904103	0.155376	-0.0506275	0.0690428	0.0198914	0.132404	-0.141038	0.125923	0.379144	0.761454
C16orf13	NA	NA	-0.0558281	0.188561	0.127216	-0.0719608	NA	NA	0.459255	0.170865	0.762379	0.0262148	0.0784201	0.123851	0.323255	0.362152	0.200838	0.282683	0.244835	0.200982	0.310216	0.719503
C16orf3	NA	NA	-0.125186	-0.0211563	-0.00107147	0.2014	0.204837	-0.0512049	0.139268	0.163145	0.139969	0.0600226	0.0704414	0.110726	0.0715633	0.133239	0.0710024	0.115496	0.00112194	0.0788446	0.989328	0.997914
C16orf45	NA	NA	0.0403139	-0.114525	-0.191157	0.22501	-0.325065	-0.280147	-0.0461001	-0.41148	-0.164582	-0.600469	-0.236322	0.313395	-0.137318	0.140325	-0.18682	0.234789	0.0990039	0.153896	0.555044	0.846266
C16orf46	NA	NA	0.031516	0.0962944	-0.13476	-0.078887	0.247369	0.0506752	0.318299	0.0434544	0.293725	0.0564191	0.0335912	0.0661311	0.15123	0.195947	0.0924105	0.15117	0.117639	0.0737109	0.185734	0.62239
C16orf48	NA	NA	-0.0315538	-0.0484442	0.204538	-0.0936787	-0.356168	-0.574934	0.211394	-0.351477	0.424208	-0.106706	-0.235048	0.223806	0.0904836	0.297233	-0.0722822	0.301602	0.325532	0.101468	0.0326446	0.382715
C16orf5	NA	NA	0.00720665	0.021	0.260187	-0.243892	0.0948559	0.0983962	0.195915	-0.0932182	-0.322138	0.00852965	-0.0418369	0.131925	0.0472053	0.227904	0.00268419	0.18172	0.0890422	0.142758	0.566611	0.851598
C16orf53	NA	NA	-0.0635456	0.448748	0.434148	0.055933	-0.369652	-0.459405	0.200934	0.404352	0.33816	0.255374	0.141	0.369075	0.108009	0.326176	0.124505	0.328828	-0.0329913	0.151052	0.837801	0.954717
C16orf54	NA	NA	0.254685	0.526382	-0.0930916	-0.0384961	-0.0162333	0.148872	-0.296479	0.482747	-0.442032	0.647534	0.353408	0.286611	-0.11863	0.267731	0.117389	0.360917	-0.472038	0.198029	0.0756856	0.478404
C16orf55	NA	NA	0.136256	0.135383	0.466671	-0.0428879	0.100385	-0.35367	0.336961	0.406094	0.909991	0.47195	0.123374	0.337933	0.390053	0.326858	0.256713	0.3435	0.266679	0.123873	0.0976691	0.516088
C16orf57	NA	NA	-0.09056	0.0128367	0.134584	-0.323035	-0.492443	-0.54048	0.26208	0.095437	0.36096	0.185274	-0.113993	0.306226	0.0349244	0.33974	-0.0395345	0.31486	0.148918	0.0922407	0.181731	0.618416
C16orf58	NA	NA	0.326041	0.389427	0.434139	0.319997	-0.398076	-0.387491	0.194539	0.26602	0.300119	-0.0835755	0.100875	0.328281	0.171352	0.329527	0.136114	0.312311	0.0704768	0.0850454	0.453861	0.799308
C16orf59	NA	NA	-0.369061	0.181087	0.096744	-0.178645	NA	NA	0.33859	0.331982	0.676185	0.241809	0.144058	0.223889	0.185614	0.439554	0.164836	0.323697	0.0415559	0.216086	0.85978	0.962337
C16orf61	NA	NA	0.0790801	-0.19458	-0.0866901	-0.163411	-0.0273379	0.106324	0.267688	0.00677949	NA	NA	-0.0612222	0.142505	0.0581851	0.155597	-0.00151854	0.152161	0.119407	0.0956045	0.300257	0.711906
C16orf62	NA	NA	-0.0104588	-0.00383481	-0.013139	0.041291	NA	NA	-0.0966629	0.0650248	-0.658121	-0.525225	-0.105686	0.281147	-0.194595	0.311598	-0.150141	0.278829	-0.0889094	0.03558	0.0877948	0.500661
C16orf63	NA	NA	-0.331075	-0.198496	0.0848964	-0.314328	0.293068	-0.132087	0.163272	-0.0558266	NA	NA	-0.175185	0.109557	0.0525402	0.269767	-0.0613222	0.226163	0.227725	0.128544	0.174592	0.61018
C16orf7	NA	NA	0.364974	-0.224705	0.0510833	0.132093	-0.240393	0.51221	0.221702	0.14659	-0.0891801	0.0803791	0.129313	0.26203	0.061637	0.240683	0.0954751	0.239862	-0.0676762	0.215892	0.769588	0.931087
C16orf70	NA	NA	0.012064	-0.199737	0.00412898	-0.303458	NA	NA	0.108313	-0.00972034	0.466128	0.246302	-0.0666535	0.241502	0.147658	0.21753	0.0405025	0.241657	0.214312	0.0387369	0.0116372	0.281229
C16orf71	NA	NA	0.0186374	-0.0474315	-0.225573	0.106757	NA	NA	0.114927	0.136959	-0.131743	-0.26084	-0.016139	0.182026	-0.055938	0.151964	-0.0360385	0.156683	-0.0397991	0.102316	0.723256	0.914222
C16orf72	NA	NA	-0.366396	-0.408563	0.196271	-0.0888634	NA	NA	0.0276857	-0.147667	0.0872481	-0.0704869	-0.178895	0.15661	-0.0137976	0.245211	-0.0963462	0.209925	0.165097	0.0497328	0.0450647	0.412224
C16orf73	NA	NA	-0.0937744	-0.590311	-0.170419	0.266404	NA	NA	0.0882379	-0.0859963	-0.631752	-0.0930772	-0.125745	0.352254	-0.201927	0.306396	-0.163836	0.308335	-0.0761817	0.247433	0.778306	0.934757
C16orf74	NA	NA	0.0881083	0.00978005	-0.0637245	-0.193989	NA	NA	-0.0511407	0.159974	-0.147703	0.320293	0.0740145	0.219084	-0.0436151	0.097718	0.0151997	0.169163	-0.11763	0.138848	0.459129	0.80184
C16orf78	NA	NA	0.393043	-0.243992	-0.0188328	-0.000999439	0.256128	0.1779	-0.00393474	-0.119869	NA	NA	-0.0467401	0.17964	0.156601	0.201956	0.0549304	0.207662	0.203341	0.147281	0.261273	0.688386
C16orf79	NA	NA	-0.0387173	0.134719	0.260734	0.0567209	NA	NA	0.157024	0.312215	0.28173	-0.129195	0.0936149	0.183013	0.165193	0.146464	0.129404	0.158152	0.071578	0.142639	0.650314	0.886442
C16orf80	NA	NA	0.100659	0.0918986	-0.123926	-0.314598	0.177327	-0.129236	0.405013	-0.0282524	0.728121	0.0114222	-0.0737532	0.156405	0.257439	0.323943	0.0918429	0.296616	0.331192	0.119027	0.0496918	0.418667
C16orf82	NA	NA	0.228387	0.0164188	0.0103607	-0.0678606	NA	NA	0.195662	0.0426334	-0.238197	-0.207025	-0.0539584	0.112406	0.0490531	0.214215	-0.00245264	0.16767	0.103012	0.0524349	0.144209	0.581354
C16orf86	NA	NA	0.233709	0.00959576	0.153687	0.0158798	NA	NA	-0.120593	-0.0352148	-0.0313232	-0.239832	-0.0623928	0.120461	0.0588701	0.163198	-0.00176136	0.147766	0.121263	0.0713935	0.187974	0.624275
C16orf87	NA	NA	-0.205265	-0.0977105	0.253693	-0.157416	NA	NA	-0.00372767	0.00252577	0.431786	0.392303	0.0349255	0.247222	0.119122	0.280587	0.0770235	0.248918	0.0841961	0.113218	0.511028	0.827868
C16orf88	NA	NA	-0.526985	0.0689136	-0.0109748	-0.021867	NA	NA	0.21184	0.290975	0.499384	0.2536	0.147905	0.149111	0.0433159	0.433816	0.0956106	0.305467	-0.104589	0.177513	0.597159	0.863848
C16orf89	NA	NA	-0.00446675	0.251366	-0.288535	0.232311	NA	NA	-0.0305484	-0.042466	-0.650856	-0.205412	0.0589497	0.221548	-0.243601	0.300251	-0.0923258	0.292959	-0.302551	0.118724	0.0840631	0.494911
C17orf100	NA	NA	-0.24464	0.129092	-0.13563	-0.370343	NA	NA	0.0172888	0.0657804	-0.00896975	0.181886	0.00160403	0.252466	-0.0929877	0.121156	-0.0456918	0.190169	-0.0945918	0.128372	0.514604	0.829518
C17orf101	NA	NA	0.0266354	0.435095	0.153593	0.0363543	NA	NA	0.0553196	0.156447	-0.419897	-0.230139	0.0994393	0.275993	-0.0460872	0.255067	0.026676	0.258028	-0.145526	0.108822	0.273481	0.695479
C17orf28	NA	NA	0.343778	0.376677	0.091201	-0.153066	0.216967	0.25747	-0.180674	0.0467294	-0.269172	-0.168902	0.0717815	0.243184	0.0404201	0.26005	0.0561008	0.237935	-0.0313614	0.0772133	0.705412	0.908863
C17orf37	NA	NA	0.445436	-0.0844647	-0.0442652	-0.148042	-0.220297	-0.210843	0.06663	0.270252	NA	NA	-0.0432746	0.215291	0.0618759	0.281678	0.00930066	0.238804	0.105151	0.155158	0.546548	0.842669
C17orf39	NA	NA	0.00473947	0.244731	-0.0629302	-0.349332	-0.622053	-0.669568	0.0236183	-0.332973	-0.270634	-0.465244	-0.314477	0.340254	-0.185452	0.270542	-0.249965	0.297673	0.129025	0.105753	0.289451	0.705035
C17orf42	NA	NA	0.0352724	-0.34209	-0.171293	-0.210466	0.382853	0.264952	-0.13128	0.133588	NA	NA	-0.038504	0.284861	0.0288881	0.252361	-0.00480794	0.251731	0.0673921	0.132233	0.645423	0.884192
C17orf46	NA	NA	-0.0116018	-0.186291	-0.111102	0.0711773	0.379299	0.430073	0.058471	0.0378321	NA	NA	0.0881977	0.254983	0.0787667	0.212091	0.0834822	0.217182	-0.00943096	0.0743809	0.907125	0.977728
C17orf47	NA	NA	-0.0550842	-0.213429	0.174142	-0.0709022	-0.123295	-0.329124	0.00322955	0.0209946	-0.254826	0.166358	-0.0852205	0.194104	-0.0511667	0.158444	-0.0681936	0.168002	0.0340538	0.122352	0.794556	0.942387
C17orf48	NA	NA	-0.0630997	-0.264279	-0.380978	-0.221858	-0.0322977	0.0388916	-0.2354	0.0718771	-0.751742	-0.418814	-0.158836	0.209167	-0.292703	0.292541	-0.22577	0.249917	-0.133867	0.0965708	0.237949	0.668503
C17orf49	NA	NA	0.100434	0.508091	-0.265846	0.215843	0.320988	0.236798	0.023444	0.485736	0.316768	0.35881	0.361056	0.135735	0.0991576	0.242654	0.230107	0.231108	-0.261898	0.117861	0.0904021	0.505329
C17orf50	NA	NA	0.0615629	-0.0500074	-0.286031	-0.0928883	0.203994	0.214375	-0.0901116	0.160955	-0.45046	-0.253099	-0.00413299	0.19168	-0.112209	0.262344	-0.058171	0.22397	-0.108076	0.0683532	0.189003	0.624926
C17orf51	NA	NA	-0.0695362	0.114096	0.0978314	-0.20254	NA	NA	-0.0342301	-0.0202495	0.241107	-0.539305	-0.161999	0.283034	0.058793	0.141285	-0.0516032	0.23836	0.220792	0.211775	0.373768	0.758723
C17orf53	NA	NA	-0.00738267	0.202267	0.175453	-0.0266313	0.285963	0.139898	0.00313361	0.404074	0.567615	0.516275	0.247176	0.215364	0.204956	0.237052	0.226066	0.214672	-0.04222	0.11415	0.730233	0.916967
C17orf55	NA	NA	-0.218565	-0.14592	-0.0300189	-0.124383	0.399366	0.557592	-0.0925675	0.0899719	NA	NA	0.0943152	0.326694	0.0145538	0.268258	0.0544345	0.279999	-0.0797615	0.0626435	0.29263	0.707655
C17orf56	NA	NA	0.0327827	0.17417	0.306342	0.163278	0.213966	0.413005	0.0852988	0.364175	-0.207407	0.34867	0.29266	0.115665	0.0861964	0.196116	0.189428	0.186764	-0.206463	0.112679	0.14085	0.577538
C17orf57	NA	NA	-0.0346999	0.132145	0.0991989	-0.0110918	-0.210868	-0.0423353	0.0166729	0.232195	0.0279662	-0.284371	0.00530857	0.196226	-0.0203461	0.116726	-0.00751876	0.152812	-0.0256547	0.102254	0.814259	0.94721
C17orf58	NA	NA	0.140299	0.040689	-0.035772	-0.555511	0.318817	0.274355	0.0465036	-0.194296	-0.265495	-0.198088	-0.12657	0.309196	0.0408707	0.216163	-0.0428497	0.266543	0.167441	0.101087	0.172983	0.607482
C17orf59	NA	NA	0.163207	0.280015	-0.00311808	0.0517979	-0.0244776	0.165029	-0.169505	0.101721	-0.609966	-0.0514335	0.109426	0.123944	-0.128772	0.293737	-0.00967302	0.246851	-0.238198	0.0878646	0.053484	0.426844
C17orf61	NA	NA	0.151651	-0.113495	-0.291751	-0.076054	0.133276	0.301212	-0.176709	0.0408922	-0.472702	-0.0771684	0.0150774	0.170209	-0.131247	0.271304	-0.0580848	0.227018	-0.146324	0.109949	0.254033	0.68342
C17orf62	NA	NA	0.399655	0.28047	0.251515	0.095927	0.0354076	0.45056	0.13187	0.390572	-0.211663	0.617895	0.367085	0.194586	0.121357	0.230646	0.244221	0.239258	-0.245728	0.182201	0.248744	0.678254
C17orf63	NA	NA	0.0319298	-0.215413	0.173965	-0.040594	0.602991	0.485649	0.135539	0.2704	NA	NA	0.12501	0.313321	0.236106	0.251839	0.180558	0.269779	0.111096	0.086507	0.289249	0.705035
C17orf64	NA	NA	-0.130394	0.381162	0.0666847	-0.577491	0.0402983	0.254069	0.0846562	0.187378	-0.180957	-0.043436	0.0403365	0.378217	-0.0239423	0.122596	0.0081971	0.267216	-0.0642788	0.191201	0.753627	0.924935
C17orf65	NA	NA	0.309336	-0.183713	0.12725	0.204677	0.331651	0.61156	0.0299519	0.161967	0.059153	0.0191572	0.16273	0.293191	0.171468	0.140768	0.167099	0.216871	0.00873871	0.131546	0.950223	0.990534
C17orf66	NA	NA	0.212589	-0.22375	0.124417	0.131411	0.172081	0.454933	-0.0792174	0.0573563	-0.159497	0.193688	0.122728	0.244842	0.0540743	0.163844	0.088401	0.199709	-0.0686533	0.139691	0.648845	0.885728
C17orf67	NA	NA	-0.1964	0.355652	-0.24578	0.353452	NA	NA	0.114827	0.0459179	-0.0677161	0.132979	0.222	0.157133	-0.0987671	0.160967	0.0616166	0.226017	-0.320767	0.157401	0.134318	0.570271
C17orf68	NA	NA	0.092532	0.332832	-0.164046	0.439522	-0.122737	0.0981668	0.012614	0.231571	NA	NA	0.275523	0.145564	-0.0454095	0.118952	0.115057	0.211123	-0.320932	0.094335	0.0423974	0.404042
C17orf70	NA	NA	0.512007	0.0994491	0.264341	0.320792	-0.232646	0.135463	0.0698679	0.359681	0.121433	-0.0951111	0.164055	0.183708	0.147001	0.272825	0.155528	0.219458	-0.0170541	0.148041	0.91384	0.980432
C17orf71	NA	NA	0.268244	-0.0879359	0.0589706	-0.19343	-0.275845	-0.412844	0.073462	0.110847	NA	NA	-0.145841	0.218172	0.031208	0.225849	-0.0573163	0.22631	0.177049	0.0843365	0.126648	0.559119
C17orf72	NA	NA	-0.0226445	0.319253	-0.356413	-0.0278319	NA	NA	0.0569965	0.117795	-0.151137	-0.0458254	0.0908478	0.168977	-0.1183	0.180421	-0.0137259	0.196687	-0.209148	0.0734145	0.0651701	0.459686
C17orf74	NA	NA	-0.225698	0.0111716	-0.108481	0.270907	0.436804	0.075395	-0.0145336	0.188078	NA	NA	0.136388	0.11571	0.0220227	0.289699	0.0792053	0.213174	-0.114365	0.163144	0.533781	0.837514
C17orf75	NA	NA	-0.0570791	-0.217977	0.0026327	-0.305905	0.112808	0.0501776	0.122762	-0.0557581	0.148984	-0.588024	-0.223497	0.246341	0.0660214	0.0886891	-0.078738	0.231841	0.289519	0.118522	0.0709986	0.468799
C17orf76	NA	NA	-0.0379275	-0.166675	-0.128489	-0.113449	-0.0207023	-0.233463	0.20916	0.267871	NA	NA	-0.061429	0.224957	0.00551046	0.143763	-0.0279593	0.178398	0.0669395	0.0629765	0.365791	0.754197
C17orf77	NA	NA	0.325445	-0.0761513	-0.132335	0.0404768	0.123256	-0.155768	0.0460463	0.0722271	0.0311641	-0.166007	-0.0570445	0.109779	0.0787155	0.166381	0.0108355	0.150928	0.13576	0.104021	0.261864	0.688386
C17orf78	NA	NA	0.169038	-0.409342	0.0385108	0.0294801	0.350049	0.472061	0.217094	0.1357	0.277497	0.261535	0.0978868	0.327939	0.210438	0.117585	0.154162	0.239711	0.112551	0.121044	0.40509	0.775078
C17orf79	NA	NA	0.189634	0.126566	0.153599	-0.181535	-0.600683	-0.628242	0.137182	-0.304474	0.173691	-0.310396	-0.259616	0.271896	0.0106846	0.342341	-0.124466	0.324406	0.270301	0.0951683	0.0468563	0.414519
C17orf80	NA	NA	0.232514	-0.0925509	0.0779915	0.0582564	0.420228	0.150956	0.114413	-0.332635	-0.298926	-0.54092	-0.151379	0.284346	0.109244	0.264345	-0.0210673	0.293017	0.260623	0.0697695	0.0202004	0.334215
C17orf81	NA	NA	0.151317	-0.0381019	-0.141989	-0.236668	0.182574	-0.0577365	-0.290343	-0.0121416	-0.768724	-0.426139	-0.154158	0.175867	-0.173433	0.387695	-0.163795	0.283995	-0.0192755	0.121551	0.881685	0.970447
C17orf85	NA	NA	-0.448361	-0.0875102	-0.248396	0.0438947	0.0852528	0.442318	-0.336759	-0.177576	-0.716193	-0.25514	-0.0068027	0.274604	-0.332891	0.292512	-0.169847	0.31793	-0.326089	0.0496906	0.0027893	0.185432
C17orf89	NA	NA	0.136187	-0.0827168	-0.0381502	-0.328472	NA	NA	0.00146147	-0.0919147	0.288297	-0.156969	-0.165018	0.113871	0.0969488	0.147787	-0.0340347	0.18581	0.261967	0.0734165	0.0375993	0.395691
C17orf90	NA	NA	0.341725	0.0733152	0.097773	-0.101238	NA	NA	0.110634	0.0981737	0.371468	0.272247	0.0856244	0.152812	0.2304	0.146318	0.158012	0.158656	0.144776	0.056132	0.0818368	0.489537
C17orf96	NA	NA	-0.0447897	-0.0303834	-0.169221	0.219871	NA	NA	0.162189	0.285198	0.46782	0.652264	0.281737	0.281986	0.104	0.278412	0.192869	0.276268	-0.177737	0.0787336	0.109183	0.534545
C17orf97	NA	NA	0.0223668	-0.0713171	-0.114797	0.0143174	NA	NA	-0.115601	-0.0353693	-0.0679896	-0.0903788	-0.045687	0.046048	-0.0690052	0.0648535	-0.0573461	0.0535412	-0.0233182	0.0501752	0.673773	0.897033
C17orf98	NA	NA	-0.315125	-0.0909076	0.0986121	0.060365	NA	NA	-0.0123157	0.143746	NA	NA	0.0377345	0.118952	-0.0762761	0.214156	-0.0192708	0.167046	-0.114011	0.0786301	0.284124	0.701668
C17orf99	NA	NA	-0.302019	-0.0042004	-0.173627	-0.0314847	NA	NA	-0.101675	0.132954	0.0334043	0.338575	0.108961	0.169144	-0.135979	0.140064	-0.013509	0.19445	-0.24494	0.0377466	0.00742998	0.240011
C18orf1	NA	NA	0.173025	-0.121218	0.139501	0.169176	-0.135209	0.0579599	-0.0554517	-0.153706	-0.106265	-0.20907	-0.0513718	0.158756	0.00312018	0.143177	-0.0241258	0.145387	0.054492	0.0806691	0.536395	0.838722
C18orf10	NA	NA	0.110096	0.305904	-0.0540745	-0.0327727	0.153001	-0.372816	0.0684893	0.144688	NA	NA	0.0112507	0.291016	0.0693779	0.0892413	0.0403143	0.201679	0.0581272	0.160096	0.740622	0.921231
C18orf19	NA	NA	-0.251733	-0.134529	-0.219806	-0.0129419	-0.0577029	-0.151661	-0.0947018	0.0457183	NA	NA	-0.0633534	0.0953977	-0.155986	0.0942616	-0.10967	0.100796	-0.0926324	0.0650334	0.24954	0.678565
C18orf21	NA	NA	-0.010604	-0.221052	-0.294815	-0.189436	-0.527797	-0.379787	0.0171643	-0.181139	-0.337854	-0.12825	-0.219933	0.0953878	-0.230781	0.231159	-0.225357	0.166809	-0.0108486	0.0894342	0.909301	0.978395
C18orf22	NA	NA	0.0637499	0.246099	-0.0580724	0.263905	0.0235484	-0.0856727	-0.0988512	0.0688231	NA	NA	0.123289	0.16481	-0.0174063	0.0742757	0.0529412	0.140218	-0.140695	0.0902702	0.216979	0.6514
C18orf25	NA	NA	-0.157924	-0.179785	0.0286288	-0.306683	-0.0377436	0.219543	-0.299607	0.0104151	-0.648414	-0.312983	-0.113899	0.227914	-0.223012	0.268662	-0.168455	0.241813	-0.109113	0.128103	0.442337	0.792687
C18orf26	NA	NA	-0.164454	-0.038773	0.0680936	0.135088	-0.121103	-0.101391	0.269376	0.161834	NA	NA	0.0391893	0.129201	0.0129781	0.198526	0.0260837	0.155697	-0.0262112	0.0495729	0.633606	0.878952
C18orf32	NA	NA	-0.0632535	-0.079115	-0.396486	-0.378118	NA	NA	-0.300209	-0.215379	-0.734444	-0.232826	-0.226359	0.122303	-0.373598	0.278348	-0.299979	0.214031	-0.147239	0.119962	0.307208	0.716902
C18orf34	NA	NA	-0.198112	-0.0305717	-0.444407	-0.105715	0.00342851	0.131512	0.0552047	0.0357207	-0.33944	-0.188539	-0.0315186	0.123755	-0.184665	0.214778	-0.108092	0.183913	-0.153146	0.0570389	0.0549456	0.432441
C18orf45	NA	NA	0.241834	0.181002	0.0360771	0.0647199	-0.20112	-0.319085	0.0297265	0.267155	NA	NA	0.0484478	0.258682	0.0266294	0.180999	0.0375386	0.207014	-0.0218184	0.0779448	0.797729	0.942547
C18orf54	NA	NA	-0.0345865	0.146858	0.00981811	-0.00624624	-0.0463655	-0.191475	-0.106298	0.132866	0.627749	0.248704	0.0661414	0.170222	0.0900635	0.30342	0.0781024	0.23228	0.0239221	0.112306	0.841735	0.956305
C18orf55	NA	NA	-0.152478	-0.0682407	-0.358178	-0.385777	-0.156726	-0.300205	-0.0877083	-0.227442	NA	NA	-0.245416	0.134681	-0.188773	0.11727	-0.217094	0.120766	0.0566437	0.0541106	0.372094	0.757349
C18orf56	NA	NA	-0.399195	0.11111	-0.107578	-0.502929	-0.227151	-0.0736107	-0.0849357	0.160549	-0.260067	-0.0130762	-0.0635914	0.262883	-0.215785	0.127043	-0.139688	0.210527	-0.152194	0.149289	0.365627	0.754197
C18orf8	NA	NA	0.347963	-0.213331	-0.0126917	-0.141	-0.153333	0.632411	-0.0922186	0.202185	-0.586788	0.268453	0.149743	0.341381	-0.0994134	0.334724	0.025165	0.344726	-0.249157	0.269872	0.408133	0.776691
C19orf10	NA	NA	NA	NA	NA	NA	0.147503	0.0281879	-0.0280368	0.211914	0.313171	0.0859856	0.108696	0.0939446	0.144213	0.170628	0.126454	0.124717	0.0355169	0.14121	0.824897	0.949536
C19orf12	NA	NA	-0.017351	-0.179411	-0.0679107	-0.284537	0.0380145	0.211795	0.036566	-0.168311	-0.0815277	0.0500339	-0.0740861	0.20087	-0.0184418	0.0562169	-0.0462639	0.142118	0.0556443	0.085788	0.551937	0.845813
C19orf18	NA	NA	-0.250756	-0.198511	-0.166109	0.0826145	-0.0638966	0.188221	0.0082107	-0.0900816	-0.172993	-0.109817	-0.0255147	0.156986	-0.129109	0.101492	-0.0773117	0.136059	-0.103594	0.066389	0.193681	0.628947
C19orf2	NA	NA	-0.281064	0.176213	0.116863	0.0186271	0.277173	-0.052822	0.151639	-0.202508	NA	NA	-0.0151224	0.157356	0.066153	0.241501	0.0255153	0.193635	0.0812753	0.188557	0.695535	0.90444
C19orf20	NA	NA	0.112455	-0.165808	-0.0351396	-0.169935	0.117903	0.0647465	-0.133896	0.0361576	NA	NA	-0.0587097	0.1266	0.0153306	0.122161	-0.0216896	0.121782	0.0740403	0.0937267	0.487235	0.817569
[truncated: 16,276 more rows]

## Sheet: C) corr_LEF1
Gene.Name	GSE10950_t	GSE10950_n	GSE20842..mutated._t	GSE20842..mutated._n	GSE20842..wild.type._t	GSE20842..wild.type._n	GSE25070_t	GSE25070_n	GSE44076_t	GSE44076_n	GSE50760_t	GSE50760_n	META NORMAL	sd normal	META TUMOR	sd tumor	META ALL	sd all	mean.diff	SED	p	p.adj
[truncated: 18,150 more rows]

[truncated: 8 more sheets: D) corr_TCF7L1, E) corr_TCF7L2, F) corr_AXIN2, G) corr_DKK1, H) corr_FZD7, I) corr_LGR5, J) TCF COM, K) AXIN DIFF]
